# Supplementary material for: Genomic analysis of hypoxia inducible factor alpha in ray-finned fishes reveals missing Ohnologs and evidence of widespread positive selection
Source: Sci Rep. 2022 Dec 24;12:22312. doi: 10.1038/s41598-022-26876-7 (PMC9789988; doi:10.1038/s41598-022-26876-7)
Supplement: Supplementary file 1 — Supplementary Table S1. [file 41598_2022_26876_MOESM1_ESM.xlsx]

## Sheet: Sheet 1
Supplemental Table S1. List of genes, taxa, and accession numbers used in the current study. For each sequence, the organism name (species and common name) and order are given. Gene name, aliases, Gene ID, mRNA accession, protein accession, and gene and protein statistics are from GenBank, except for three-spined stickleback (Gasterosteus aculeatus) which are from Ensemble. The recommended name i…
Species	Common Name	Order	Genbank or Ensemble Gene Name	Recommended Name	Aliases	Gene ID (Genbank)	Chromosome #	Exons	mRNA Accession No.	Protein Accession No.	Protein Length (aa)
Ciona intestinalis	sea squirt	OUTGROUP	transcription factor protein	HIF	hif	778640	4	22	NM_001078263	NP_001071731	735
Astyanax mexicanus	cave fish	Characiformes	hypoxia inducible factor 1 subunit alpha a	HIF1Aa	hif1aa	103022448	7	15	XM_007247542	XP_007247604	721
Astyanax mexicanus	cave fish	Characiformes	hypoxia inducible factor 1 subunit alpha b	HIF1Ab	hif1ab	103033873	1	14	XM_007256662	XP_007256724	785
Astyanax mexicanus	cave fish	Characiformes	endothelial PAS domain protein 1b	HIF2Aa	epas1b	103026643	7	17	XM_022684458	XP_022540179	912
Astyanax mexicanus	cave fish	Characiformes	endothelial PAS domain protein 1a	HIF2Ab	epas1a	103036701	15	16	XM_022670333	XP_022526054	816
Astyanax mexicanus	cave fish	Characiformes	hypoxia inducible factor 1 subunit alpha, like	HIF3A	hif1al	103027586	18	15	XM_007245906	XP_007245968	633
Astyanax mexicanus	cave fish	Characiformes	hypoxia inducible factor 1 subunit alpha, like 2	HIF4A	hif1al2	103041845	17	14	XM_007244478	XP_007244540	661
Cyprinus carpio	common carp	Cypriniformes	hypoxia inducible factor 1 subunit alpha a	HIF1Aa	hif1aa	109112424	38	15	XM_019125356	XP_018980901	712
Cyprinus carpio	common carp	Cypriniformes	hypoxia-inducible factor 1-alpha-like	HIF1Ab	hif1al	109100693	25	15	XM_019114129	XP_018969674	774
Cyprinus carpio	common carp	Cypriniformes	endothelial PAS domain-containing protein 1-like	HIF2Aa		109094582	15	10	XM_019108293	XP_018963838	565
Cyprinus carpio	common carp	Cypriniformes	endothelial PAS domain protein 1a	HIF2Ab	epas1a	109099593	23	17	XM_019113102	XP_018968647	845
Cyprinus carpio	common carp	Cypriniformes	hypoxia inducible factor 1 subunit alpha, like	HIF3A	hif1al	109103773	30	17	XM_019117116	XP_018972661	635
Cyprinus carpio	common carp	Cypriniformes	endothelial PAS domain-containing protein 1-like	HIF4A		109056647	un	14	XM_019073841	XP_018929386	676
Clupea harengus	Atlantic herring	Clupeiformes	hypoxia-inducible factor 1-alpha-like	HIF1Aa	hif1al	105901315	14	15	XM_031580144	XP_031436004	748
Clupea harengus	Atlantic herring	Clupeiformes	hypoxia inducible factor 1 subunit alpha b	HIF1Ab	hif1ab	105897766	15	16	XM_012824724	XP_012680178	798
Clupea harengus	Atlantic herring	Clupeiformes	endothelial PAS domain protein 1b	HIF2Aa	epas1b	105900051	13	16	XM_012827303	XP_012682757	838
Clupea harengus	Atlantic herring	Clupeiformes	endothelial PAS domain-containing protein 1-like	HIF2Ab		105904118	16	10	XM_031583338	XP_031439198	459
Clupea harengus	Atlantic herring	Clupeiformes	hypoxia inducible factor 1 subunit alpha, like	HIF3A	hif1al	105909740	9	15	XM_012838393	XP_012693847	646
Clupea harengus	Atlantic herring	Clupeiformes	hypoxia inducible factor 1 subunit alpha, like 2	HIF4A	hif1al2	105900319	8	14	XM_031572098	XP_031427958	708
Danio rerio	zebrafish	Cypriniformes	hypoxia inducible factor 1 subunit alpha a	HIF1Aa	hif1aa	797150	13	15	NM_001308559	NP_001295488	717
Danio rerio	zebrafish	Cypriniformes	hypoxia inducible factor 1 subunit alpha b	HIF1Ab	hif1ab	393292	20	15	NM_001310042	NP_001296971	777
Danio rerio	zebrafish	Cypriniformes	endothelial PAS domain protein 1b	HIF2Aa	epas1b	555192	13	16	NM_001039806	NP_001034895	834
Danio rerio	zebrafish	Cypriniformes	endothelial PAS domain protein 1a	HIF2Ab	epas1a	566886	12	16	XM_690170	XP_695262	843
Danio rerio	zebrafish	Cypriniformes	hypoxia inducible factor 1 subunit alpha, like	HIF3A	hif1al	393376	15	17	XM_005157571	XP_005157628	626
Danio rerio	zebrafish	Cypriniformes	hypoxia inducible factor 1 subunit alpha, like 2	HIF4A	hif1al2	497283	21	15	NM_001012371	NP_001012371	663
Esox lucius	Northern pike	Esociformes	hypoxia inducible factor 1 subunit alpha a	HIF1Aa	hif1a, hif1aa	105015558	15	15	NM_001310847	NP_001297776	763
Esox lucius	Northern pike	Esociformes	endothelial PAS domain protein 1b	HIF2Aa	epas1, epas1b	105021253	5	16	XM_010888790	XP_010887092	852
Esox lucius	Northern pike	Esociformes	hypoxia inducible factor 1 subunit alpha, like	HIF3A	hif1al	105012786	1	15	XM_029120020	XP_028975853	649
Esox lucius	Northern pike	Esociformes	hypoxia inducible factor 1 subunit alpha, like 2	HIF4A	hif1al2	105024933	7	14	XM_010895238	XP_010893540	775
Fundulus heteroclitus	mummichog	Cyprinodontiformes	hypoxia-inducible factor 1 subunit alpha a	HIF1Aa	hif1aa	105927646	un	15	XM_012864517	XP_012719971	754
Fundulus heteroclitus	mummichog	Cyprinodontiformes	endothelial PAS domain protein 1b	HIF2Aa	epas1, epas1b	105933321	un	16	NM_001309914	NP_001296843	873
Fundulus heteroclitus	mummichog	Cyprinodontiformes	endothelial PAS domain protein 1a	HIF2Ab	epas1, epas1a	105918888	un	9	XM_021311439	XP_021167114	370
Fundulus heteroclitus	mummichog	Cyprinodontiformes	hypoxia inducible factor 1 subunit alpha, like	HIF3A	hif1al	105930192	un	12	XM_021319372	XP_021175047	662
Gasterosteus aculeatus	three-spined stickleback	Perciformes	hypoxia-inducible factor 1 alpha	HIF1Aa	hif-1a	ENSGACG00000008525	LG15	16	ENSGACT00000011293	ENSGACP00000011270	760
Gasterosteus aculeatus	three-spined stickleback	Perciformes	endeothelial PAS domain protein 1b	HIF2Aa	epas1b	ENSGACG00000011414	LG6	18	ENSGACT00000015121	ENSGACP00000015093	834
Gasterosteus aculeatus	three-spined stickleback	Perciformes	novel gene	HIF2Ab		ENSGACG00000002809	LG5	9	ENSGACT00000003693	ENSGACP00000003681	369
Gasterosteus aculeatus	three-spined stickleback	Perciformes	hypoxia inducible factor 1 subunit alpha, like	HIF3A	hif1al	ENSGACG00000013185	LG1	14	ENSGACT00000017471	ENSGACP00000017437	651
Gadus morhua	Atlantic cod	Gadiformes	hypoxia inducible factor 1 subunit alpha a	HIF1Aa	hif1aa	115543958	5	15	XM_030356675	XP_030212535	774
Gadus morhua	Atlantic cod	Gadiformes	endothelial PAS domain protein 1b	HIF2Aa	epas1b	115559556	15	16	XM_030378402	XP_030234262	841
Gadus morhua	Atlantic cod	Gadiformes	endothelial PAS domain protein 1	HIF2Ab	epas1	115531593	18	8	XM_030340947	XP_030196807	367
Gadus morhua	Atlantic cod	Gadiformes	hypoxia inducible factor 1 subunit alpha, like	HIF3A	hif1al	115560760	16	15	XM_030380288	XP_030236148	667
Ictalurus punctatus	channel catfish	Siluriformes	hypoxia inducible factor 1 subunit alpha a	HIF1Aa	hif1aa	108263197	3	14	XM_017463757	XP_017319246	611
Ictalurus punctatus	channel catfish	Siluriformes	hypoxia inducible factor 1 subunit alpha b	HIF1Ab	hif1ab	100305068	25	16	NM_001200301	NP_001187230	776
Ictalurus punctatus	channel catfish	Siluriformes	endothelial PAS domain protein 1b	HIF2Aa	epas, epas1b	100304992	3	16	NM_001350107	NP_001337036	820
Ictalurus punctatus	channel catfish	Siluriformes	endothelial PAS domain protein 1a	HIF2Ab	epas1a	108273968	13	15	XM_017483683	XP_017339172	760
Ictalurus punctatus	channel catfish	Siluriformes	hypoxia inducible factor 1 subunit alpha, like	HIF3A	hif1al	100304653	17	15	NM_001200212	NP_001187141	627
Ictalurus punctatus	channel catfish	Siluriformes	hypoxia inducible factor 1 subunit alpha, like 2	HIF4A	hif1al2	108279075	18	14	XM_017493031	XP_017348520	606
Lepisosteus oculatus	spotted gar	Lepisosteiformes	hypoxia inducible factor 1 subunit alpha	HIF1A	hif1a	102682513+107077742	LG7	10+3	XM_015350184+XM_015350128	XP_015205670+XP_015205614	430+121
Lepisosteus oculatus	spotted gar	Lepisosteiformes	endeothelial PAS domain protein 1b	HIF2A	epas1b	102694568	LG16	16	XM_015362793	XP_015218279	852
Lepisosteus oculatus	spotted gar	Lepisosteiformes	hypoxia inducible factor 1 subunit alpha, like	HIF3A	hif1al	102689100	LG2	13	XM_015340661	XP_015196147	488
Lepisosteus oculatus	spotted gar	Lepisosteiformes	endothelial PAS domain-containing protein 1-like	HIF4A		102687670	LG28	9	XM_015338767	XP_015194253	527
Nothobranchius furzeri	turquoise killifish	Cyprinodontiformes	hypoxia inducible factor 1 subunit alpha a	HIF1Aa	hif1aa	107392302	sgr16	16	XM_015970033	XP_015825519	748
Nothobranchius furzeri	turquoise killifish	Cyprinodontiformes	endothelial PAS domain protein 1b	HIF2Aa	epas1b	107376137	sgr03	16	XM_015945086	XP_015800572	860
Nothobranchius furzeri	turquoise killifish	Cyprinodontiformes	endothelial PAS domain protein 1a	HIF2Ab	epas1a	107387754	sgr12	9	XM_015962917	XP_015818403	364
Nothobranchius furzeri	turquoise killifish	Cyprinodontiformes	hypoxia inducible factor 1 subunit alpha, like	HIF3A	hif1al	107379773	sgr06	15	XM_015950686	XP_015806172	649
Oncorhynchus kisutch	coho salmon	Salmoniformes	hypoxia-inducible factor 1-alpha	HIF1Aa_s1		109894443	LG7	14	XM_020487939	XP_020343528	762
Oncorhynchus kisutch	coho salmon	Salmoniformes	hypoxia inducible factor 1 subunit alpha a	HIF1Aa_s2	hif1a	109904113	LG14	15	XM_031788106	XP_031643966	758
Oncorhynchus kisutch	coho salmon	Salmoniformes	endothelial PAS domain protein 1	HIF2Aa_s1	epas1	109870143	LG25	16	XM_020460506	XP_020316095	853
Oncorhynchus kisutch	coho salmon	Salmoniformes	endothelial PAS domain-containing protein 1-like	HIF2Aa_s2		109900095	LG11	16	XM_020495820	XP_020351409	845
Oncorhynchus kisutch	coho salmon	Salmoniformes	endothelial PAS domain-containing protein 1-like	HIF2Ab		109865102	LG20	9	XM_031799526	XP_031655386	391
Oncorhynchus kisutch	coho salmon	Salmoniformes	hypoxia-inducible factor 1-alpha-like	HIF3A_s1	hif1al	109905559	LG15	16	XM_020502988	XP_020358577	627
Oncorhynchus kisutch	coho salmon	Salmoniformes	hypoxia-inducible factor 3-alpha	HIF3A_s2		109909008	LG18	15	XM_020507852	XP_020363441	630
Oncorhynchus kisutch	coho salmon	Salmoniformes	hypoxia inducible factor 1 subunit alpha, like 2	HIF4A	hif1al2, npas1	109873637	LG29	13	XM_020465278	XP_020320867	724
Oncorhynchus mykiss	rainbow trout	Salmoniformes	hypoxia inducible factor 1 subunit alpha	HIF1Aa_s1	hif1a	100135944	19	15	NM_001124288	NP_001117760	766
Oncorhynchus mykiss	rainbow trout	Salmoniformes	hypoxia-inducible factor 1-alpha-like	HIF1Aa_s2	hif1al	110505629	25	15	XM_021584966	XP_021440641	790
Oncorhynchus mykiss	rainbow trout	Salmoniformes	endothelial PAS domain protein 1	HIF2Aa_s1	epas1	110499310	20	18	XM_021576379	XP_021432054	852
Oncorhynchus mykiss	rainbow trout	Salmoniformes	endothelial PAS domain-containing protein 1-like	HIF2Aa_s2	epas1b	110503001	23	13	XM_021581363	XP_021437038	849
Oncorhynchus mykiss	rainbow trout	Salmoniformes	endothelial PAS domain-containing protein 1-like	HIF2Ab		110492879	16	5	XM_021567350	XP_021423025	232
Oncorhynchus mykiss	rainbow trout	Salmoniformes	hypoxia-inducible factor 3-alpha-like	HIF3A_s1	hif3al	110507593	27	15	XM_021587678	XP_021443353	676
Oncorhynchus mykiss	rainbow trout	Salmoniformes	hypoxia-inducible factor 1-alpha-like	HIF3A_s2	hif1al	110503712	24	15	XM_021582186 (replaced by XM_036961288)	XP_021437861 (replaced by XP_036817183)	630
Oncorhynchus mykiss	rainbow trout	Salmoniformes	hypoxia inducible factor 1 subunit alpha, like 2	HIF4A	hif1al2	110510148	Y	12	XM_021591498	XP_021447173	724
Oncorhynchus tshawytscha	Chinook salmon	Salmoniformes	hypoxia inducible factor 1 subunit alpha	HIF1Aa_s1	hif1a	112261708	11	14	XM_024437278	XP_024293046	756
Oncorhynchus tshawytscha	Chinook salmon	Salmoniformes	hypoxia-inducible factor 1-alpha-like	HIF1Aa_s2	hif1al	112256768	8	16	XM_024430246	XP_024286014	768
Oncorhynchus tshawytscha	Chinook salmon	Salmoniformes	endothelial PAS domain protein 1	HIF2Aa_s1	epas1	112224583	25	16	XM_024388216	XP_024243984	853
Oncorhynchus tshawytscha	Chinook salmon	Salmoniformes	endothelial PAS domain-containing protein 1-like	HIF2Aa_s2	epas1b	112260055	1	16	XM_024434856	XP_024290624	847
Oncorhynchus tshawytscha	Chinook salmon	Salmoniformes	hypoxia-inducible factor 1 subunit alpha, like	HIF3A_s1	hif1al	112265295	13	14	XM_024442447	XP_024298215	572
Oncorhynchus tshawytscha	Chinook salmon	Salmoniformes	hypoxia-inducible factor 1 subunit alpha, like 2	HIF4A	hif1al2	112231158	33	12	XM_024397745	XP_024253513	724
Oreochromis niloticus	Nile tilapia	Cichliformes	hypoxia inducible factor 1 subunit alpha	HIF1Aa	hif1a, hif1aa	100703737	LG19	15	XM_005477038	XP_005477095	769
Oreochromis niloticus	Nile tilapia	Cichliformes	endothelial PAS domain protein 1b	HIF2Aa	epas1, epas1b	100691768	LG13	18	XM_025897620	XP_025753405	881
Oreochromis niloticus	Nile tilapia	Cichliformes	endothelial PAS domain-containing protein 1	HIF2Ab	epas1	100695204	LG8	9	XM_003441881	XP_003441929	376
Oreochromis niloticus	Nile tilapia	Cichliformes	hypoxia-inducible factor 1 subunit alpha, like	HIF3A	hif1al	100708832	LG14	15	XM_005461141	XP_005461198	679
Oryzias latipes	Japanese ricefish	Beloniformes	hypoxia inducible factor 1 subunit alpha a	HIF1Aa	hif1aa	101158737	22	15	XM_023951295	XP_023807063	750
Oryzias latipes	Japanese ricefish	Beloniformes	endothelial PAS domain protein 1b	HIF2Aa	epas, epas1b	101172602	15	16	XM_023963599	XP_023819367	861
Oryzias latipes	Japanese ricefish	Beloniformes	endothelial PAS domain protein 1a	HIF2Ab	epas1a	101168496	19	9	XM_004080457	XP_004080505	374
Oryzias latipes	Japanese ricefish	Beloniformes	hypoxia-inducible factor 1 subunit alpha, like	HIF3A	hif1al	1011165163	13	16	XM_004075255	XP_004075303	650
Poecilia reticulata	guppy	Cyprinodontiformes	hypoxia inducible factor 1 subunit alpha a	HIF1Aa	hif1aa	103458897	LG22	15	XM_008400026	XP_008398248	764
Poecilia reticulata	guppy	Cyprinodontiformes	endothelial PAS domain-containing protein 1-like	HIF2Aa	epas1	103476630	LG15	9	XM_017308890	XP_017164379	557
Poecilia reticulata	guppy	Cyprinodontiformes	endothelial PAS domain protein 1a	HIF2Ab	epas1, epas1a	103481538	LG19	9	XM_008437064	XP_008435286	370
Poecilia reticulata	guppy	Cyprinodontiformes	hypoxia-inducible factor 1 subunit alpha, like	HIF3A	hif1al	103475214	LG13	14	XM_008426661	XP_008424883	674
Salmo salar	Atlantic salmon	Salmoniformes	hypoxia-inducible factor 1-alpha	HIF1Aa_s1	hif1a	106598919	ssa01	15	XM_014189950	XP_014045425	762
Salmo salar	Atlantic salmon	Salmoniformes	hypoxia-inducible factor 1-alpha-like	HIF1Aa_s2	hif1al	106610969	ssa09	15	XM_014210723	XP_014066198	802
Salmo salar	Atlantic salmon	Salmoniformes	endothelial PAS domain protein 1	HIF2Aa_s1	epas1	106589722	ssa28	16	XM_014179994	XP_014035469	853
Salmo salar	Atlantic salmon	Salmoniformes	endothelial PAS domain-containing protein 1-like	HIF2Aa_s2	epas1	106611028	ssa01	17	XM_014210842	XP_014066317	854
Salmo salar	Atlantic salmon	Salmoniformes	hypoxia-inducible factor 1-alpha	HIF3A_s1	hif1a	100194993	ssa20	16	NM_001140022	NP_001133494	628
Salmo salar	Atlantic salmon	Salmoniformes	hypoxia-inducible factor 1-alpha-like	HIF3A_s2	hif1al	106612598	ssa09	15	XM_014213898	XP_014069373	633
Salmo salar	Atlantic salmon	Salmoniformes	hypoxia-inducible factor 1 subunit alpha, like 2	HIF4A	hif1al2	106563688	ssa11	12	XM_014129489	XP_013984964	725
Salvelinus alpinus	arctic char	Salmoniformes	hypoxia-inducible factor 1-alpha	HIF1Aa_s1	hif1a	111968658	LG9	14	XM_023994425	XP_023850193	756
Salvelinus alpinus	arctic char	Salmoniformes	hypoxia-inducible factor 1-alpha	HIF1Aa_s2	hif1a	111963342	LG4q.2	16	XM_023986707	XP_023842475	759
Salvelinus alpinus	arctic char	Salmoniformes	endothelial PAS domain protein 1	HIF2Aa_s1	epas1	111968049	LG8	17	XM_023993573	XP_023849341	853
Salvelinus alpinus	arctic char	Salmoniformes	endothelial PAS domain-containing protein 1-like	HIF2Aa_s2	epas1l	112073362	Un	15	XM_024140674	XP_023996442	849
Salvelinus alpinus	arctic char	Salmoniformes	hypoxia-inducible factor 1-alpha	HIF3A_s1	hif1a	111982824	LG22	15	XM_024014433	XP_023870201	629
Salvelinus alpinus	arctic char	Salmoniformes	hypoxia-inducible factor 1-alpha	HIF3A_s2	hif1a	111949752	LG22	16	XM_023967103	XP_023822871	659
Salvelinus alpinus	arctic char	Salmoniformes	hypoxia inducible factor 1 subunit alpha, like 2	HIF4A	hif1al2, npas1	111964361	LG5	12	XM_023988241	XP_023844009	721
Scleropages formosus	Asian arowana	Osteoglossiformes	hypoxia inducible factor 1 subunit alpha a	HIF1Aa	hif1a, hif1aa	108919562	15	15	XM_018727619	XP_018583135	762
Scleropages formosus	Asian arowana	Osteoglossiformes	endothelial PAS domain protein 1b	HIF2Aa	epas1, epas1b	108942753	8	18	XM_018766230	XP_018621746	881
Scleropages formosus	Asian arowana	Osteoglossiformes	hypoxia inducible factor 1 subunit alpha, like	HIF3A	hif1al	108928738	10	19	XM_018742811	XP_018598327	628
Scleropages formosus	Asian arowana	Osteoglossiformes	hypoxia inducible factor 1 subunit alpha, like 2	HIF4A	hif1al2	108934068	4	15	XM_018751566	XP_018607082	711
Takifugu rubripes	torafugu	Tetraodontiformes	hypoxia inducible factor 1 subunit alpha a	HIF1Aa	hif1a, hif1aa	101071027	2	15	XM_003962474	XP_003962523	755
Takifugu rubripes	torafugu	Tetraodontiformes	endothelial PAS domain protein 1b	HIF2Aa	epas1, epas1b	101067536	4	16	XM_011603052	XP_011601354	854
Takifugu rubripes	torafugu	Tetraodontiformes	endothelial PAS domain protein 1	HIF2Ab	epas1	101073099	1	9	XM_003976888	XP_003976937	359
Takifugu rubripes	torafugu	Tetraodontiformes	hypoxia inducible factor 1 subunit alpha, like	HIF3A	hif1al	101062698	11	16	XM_029843274	XP_029699134	676
Xiphophorus maculatus	southern platyfish	Cyprinodontiformes	hypoxia inducible factor 1 subunit alpha	HIF1Aa	hif1aa	102217674	19	15	XM_023352592	XP_023208360	758
Xiphophorus maculatus	southern platyfish	Cyprinodontiformes	endothelial PAS domain protein 1b	HIF2Aa	epas1, epas1b	102218651	22	16	XM_023326963	XP_023182731	867
Xiphophorus maculatus	southern platyfish	Cyprinodontiformes	endothelial PAS domain protein 1a	HIF2Ab	epas1, epas1a	102227739	10	9	XM_005794777	XP_005794834	409
Xiphophorus maculatus	southern platyfish	Cyprinodontiformes	hypoxia inducible factor 1 subunit alpha, like	HIF3A	hif3al, hif1al2	102223582	18	15	XM_005811977	XP_005812034	650
