# Supplementary material for: Genomic analysis of hypoxia inducible factor alpha in ray-finned fishes reveals missing Ohnologs and evidence of widespread positive selection
Source: Sci Rep. 2022 Dec 24;12:22312. doi: 10.1038/s41598-022-26876-7 (PMC9789988; doi:10.1038/s41598-022-26876-7)
Supplement: Supplementary file 2 — Supplementary Table S2. [file 41598_2022_26876_MOESM2_ESM.xlsx]

## Sheet: Sheet 1
Supplemental Table S2. Synteny analysis of HIFA genes from selected ray-finned fishes. The ten flanking genes on either side of each HIFA gene (grey) were determined for spotted gar (L. oculatus), Asian arowana (S. formosus), representative Otocephala (D. rerio and A. mexicanus), northern pike (E. lucius), rainbow trout (O. mykiss), and representative Neoteleost (X. maculatus and T. rubripes). Fl…
Order	Species	Gene	-10	-9	-8	-7	-6	-5	-4	-3	-2	-1	0	1	2	3	4	5	6	7	8	9	10	Gene ID	Chr/LG	Start Coordinate	End Coordinate
Lepisosteiformes	Lepisosteus oculatus	HIF1A	pcnxl4->	dhrs7<-	ppm1a->	six6->	six1<-	six4<-	mnat1->	trmt5<-	slc38a6->	prkch->	hif1a->	snapc1->	syt16->	kcnh5<-	rhoj->	gphb5<-	ppp2r5e<-	wdr89<-	sgpp1<-	syne2->	esr2a<-	102682513 + 107077742	LG 7	6929727	7725642
Osteoglossiformes	Scleropages formosus	HIF1Aa	pcnxl4->	dhrs7<-	ppm1a->	six6->	six1<-	six4<-	mnat1->	trmt5<-	slc38a6->	prkch->	hif1a->	snapc1->	syt16->	sgpp1->	wdr89->	ppp2e5e->	inf2->	kcnh5<-	gphb5<-	syne2->	esr2<-	108919562	Chr 15	17507573	18130456
Cypriniformes	Danio rerio	HIF1Aa	pcnxl4->	dhrs7<-	ppm1aa->	six6a<-	six1a<-	six4a<-	mnat1->	trmt5<-	slc38a6->	prkcha->	hif1aa->	unknown<-	sertad4<-	syt14a<-	diexf<-	osr1->	nt5c1ba->	rdh14a->	kcns3a<-	wdr35<-	matn3b<-	797150	Chr 13	31520559	32635905
Characiformes	Astyanax mexicanus	HIF1Aa	pcnx4->	dhrs7<-	ppm1a->	six6<-	six1b<-	six4a<-	mnat1->	trmt5<-	slc38a6->	prkch->	hif1aa->	unknown<-	sertad4<-	syt14<-	diexf<-	osr1->	ccdc106<-	rdh14->	kcns3<-	wdr35<-	matn3b<-	103022448	Chr 7	9819319	8464472
Esociformes	Esox lucius	HIF1Aa	pcnx4->	dhrs7<-	ppm1a->	six6->	six1<-	six4<-	mnat1->	trmt5<-	slc38a6->	prkcha->	hif1aa->	snapc1->	syt16->	sgpp1->	wdr89->	ppp2e5e->	kcnh5b->	gphb5<-	syne2b->	esr2b<-	jagged-2<-	105015558	Chr 15	16201411	16859107
Salmoniformes	Oncorhynchus mykiss	HIF1Aa_s1	rtn1<-	pcnx4->	ppm1a->	six6->	six1<-	six4<-	mnat1->	trmt5<-	slc38a6->	prkcha->	hif1a->	snapc1b->	syt16->	sgpp1<-	ppp2r5e<-	kcnh5b->	gphb5<-	syne2b->	esr2b<-	jagged-2<-	unknown<-	100135944	Chr 19	40757224	39786957
Salmoniformes	Oncorhynchus mykiss	HIF1Aa_s2	rtn1a<-	lrrc9->	dhrs7<-	ppm1aa->	six6a->	six1a<-	six4a<-	mnat1->	slc38a6->	prkcha->	hif1al->	sacsin-like<-	znf239->	wdr89->	ppp2r5eb->	gphb5<-	esr2<-	jagged-2<-	btbd6->	brf1a<-	zfyve21->	110505629	Chr 25	22250512	23354010
Cyprinodontiformes	Xiphophorus maculatus	HIF1Aa	pcnx4->	dhrs7<-	ppm1a->	six6->	six1<-	six4<-	mnat1->	trmt5<-	slc38a6->	prkch->	hif1a->	htra2<-	mis18bp1->	tpp1->	yy1<-	degs2->	evl<-	eml1<-	pgbd4l<-	pgbd4l->	pkdcc<-	102217674	Chr 19	5634779	5113615
Tetraodontiformes	Takifugu rubripes	HIF1Aa	dhrs7<-	ppm1a->	six6->	ino80c->	six1<-	six4<-	mnat1->	trmt5<-	slc38a6->	prkch->	hif1a->	htra2<-	mis18bp1->	tpp1->	yy1a<-	degs2->	evl<-	eml1<-	pkdcc<-	disp2->	rpusd2<-	101071027	Chr 2	8823147	8592627
Cypriniformes	Danio rerio	HIF1Ab	ppp1r13bb<-	atp5mpl<-	rd3l<-	rtn1b<-	ppm1ab->	six6b->	six1b<-	six4b<-	unknown<-	prkchb->	hif1ab->	snapc1a->	sgpp1->	ppp2r5ea->	rhoj<-	kcnh5a->	ptk2bb->	chrna2b<-	unknown<-	baalc->	nme6<-	393202	Chr 20	20813755	19579847
Characiformes	Astyanax mexicanus	HIF1Ab	ckb->	ppp1r13b<-	atp5mpl<-	rd3l<-	rtn1b<-	ppm1ab->	six6->	six1b<-	six4<-	prkch->	hif1ab->	snapc1a->	sgpp1a->	ppp2r5ea->	rhoj<-	kcnh5a->	ptk2bb->	chrna2b<-	cstl->	baalc->	nme6<-	103033873	Chr 1	69654162	70666269
Order	Species	Gene	-10	-9	-8	-7	-6	-5	-4	-3	-2	-1	0	1	2	3	4	5	6	7	8	9	10	Gene ID	Chr/LG	Start Coordinate	End Coordinate
Lepisosteiformes	Lepisosteus oculatus	HIF2A	abcg5<-	lrpprc<-	ppm1b->	slc3a1->	prepl<-	camkmt->	six3->	six2<-	srdb1<-	prkce->	epas1b->	rhoq->	pigf<-	cript->	gch1<-	socs5->	prop1->	mcfd2<-	ttc7a->	stpg4<-	calm2<-	102694568	LG 16	13539078	12397546
Osteoglossiformes	Scleropages formosus	HIF2Aa	abcg8<-	lrpprc<-	ppm1b->	slc3a1->	prepl<-	camkmt->	six3->	six2<-	srdb1<-	prkce->	epas1b->	rhoq->	gch1<-	socs5->	prop1->	mcfd2<-	ttc7a->	calm2<-	epcam->	kcnk12<-	msh6->	108942753	Chr 8	5706867	4639040
Cypriniformes	Danio rerio	HIF2Aa	plekhh2->	epcam<-	fbn2->	calm2a->	stpg4->	ttc7a<-	mcfd2->	prop1<-	socs5b<-	prkceb->	epas1b->	dhx57->	galm<-	atl2->	ccdc110->	hells<-	unknown->	prkg2<-	col13al<-	h2afy2->	gbf1<-	555192	Chr 13	8892700	7575571
Characiformes	Astyanax mexicanus	HIF2Aa	plekhh2->	epcam<-	fbn1l->	calm2a->	stpg4->	ttc7a<-	mcfd2->	prop1<-	socs5b<-	prkce->	epas1b->	srdb1->	six2a->	six3a<-	camkmt<-	prepl->	slc3a1<-	ppm1b<-	lrpprc->	abcg8<-	abcg5->	103026643	Chr 7	20909049	22474191
Esociformes	Esox lucius	HIF2Aa	abcg8->	lrpprc<-	ppm1ba->	slc3a1->	prepl<-	camkmt->	six3a->	six2a<-	srdb1<-	prkce->	epas1b->	unknown<-	pcgf5a<-	ankrd1->	mertka->	tmem87b->	fbln7<-	zc3h6->	unknown<-	itga9<-	golga4<-	105021253	Chr 5	21895780	22943471
Salmoniformes	Oncorhynchus mykiss	HIF2Aa_s1	abcg8->	lrpprc<-	ppm1b->	slc3a1->	prepl<-	camkmt->	six3a->	six2a<-	srdb1<-	prkce->	epas1->	pcbf5b<-	ankrd1a->	lhcgr->	mertka->	tmem87b->	fbln7<-	zc3h6->	unknown<-	itga9<-	golga4<-	110499310	Chr 20	28316489	29801837
Salmoniformes	Oncorhynchus mykiss	HIF2Aa_s2	perp<-	arfgef3->	catspere<-	adss2->	zbtb18<-	cep170aa->	dync2li1->	six3a->	six2a<-	prkce->	epas1->	pcgf5a<-	mertka->	tmem87al->	fbln7<-	itga9<-	golga4<-	unknown->	fbxo11<-	foxn2<-	ppp1r12->	110503001	Chr 23	54635586	57540377
Cyprinodontiformes	Xiphphorus maculatus	HIF2Aa	cryzl1->	setd4<-	cbr1->	nrg3<-	oard1->	unknown<-	ccdc172<-	gfra1->	atrnl1<-	prkce->	epas1b->	unknown<-	cox20<-	cgbb->	ndst2<-	zswim8<-	polr1c ->	fbxo28 ->	degs1->	nvl<-	spata2l->	102218651	Chr 22	27033365	28845385
Tetraodontiformes	Takifugu rubripes	HIF2Aa	itsn1<-	cryzl1->	setd4<-	cbr1->	nrg3->	unknown->	ccdc172<-	gfra1->	atrnl1<-	prkce->	epas1b->	slc22a7->	slc5a7l->	cox20<-	cgbb->	nckap1<-	dusp19->	unknown->	zc3h15->	rbm45<-	cyc->	101067536	Chr 4	8755084	8039934
Cypriniformes	Danio rerio	HIF2Ab	rhoq<-	cox7a3<-	kcng3<-	mta3->	hcar1-4<-	zfp36I2<-	ppm1bb->	six3b->	six2b<-	prkcea->	epas1a->	glud1b->	sncgb<-	mmrn2b->	bmpr1ab<-	ldb3b<-	opn4b<-	usp54b<-	myoz1b<-	synpo2lb<-	itgb3b->	566886	Chr 12	25110014	26461744
Characiformes	Astyanax mexicanus	HIF2Ab	rhoq<-	cox7a3<-	kcng3<-	mta3->	hcar1-4<-	zfp36I2<-	ppm1bb->	six3b->	six2b<-	prkcea->	epas1a->	glud1->	sncgb<-	mmrn2b->	bmpr1ab<-	ldb3<-	opn4b<-	usp54b<-	myoz1b<-	synpo2lb<-	itgb3b->	103036701	Chr 15	39640907	41397447
Salmoniformes	Oncorhynchus mykiss	HIF2Ab	tbcc->	prph2->	qki-a->	timm23->	testl<-	unknown<-	unknown<-	trim21<-	prss12->	camk2d<-	epas1l->	glud1->	snca<-	opn4b<-	usp54<-	myoz1<-	synpo2lb<-	sec24c->	nlrp12<-	six3b<-	ppm1bb<-	110492879	Chr 16	11727101	12318184
Cyprinodontiformes	Xiphphorus maculatus	HIF2Ab	unknown<-	gch1l->	cript<-	pigf->	cox7al<-	kcng3<-	mta3->	ppm1b->	six3->	prkce->	epas1a->	glud1->	sncgb<-	ldb3b<-	opn4b<-	usp54<-	myoz1<-	synpo2l<-	sec24c->	nlrp3<-	camk2g->	102227739	Chr 10	10397797	9842165
Tetraodontiformes	Takifugu rubripes	HIF2Ab	msh2<-	gch1->	cript<-	pigf->	cox7al<-	kcng3<-	mta3->	ppm1b->	six3->	prkce->	epas1->	glud1->	jakmip3->	racgap1l->	minpp1b->	atad1<-	rnls<-	lipa->	ankrd22<-	dhx8->	stambpl1->	101073099	Chr 1	528352	191620
Order	Species	Gene	-10	-9	-8	-7	-6	-5	-4	-3	-2	-1	0	1	2	3	4	5	6	7	8	9	10	Gene ID	Chr/LG	Start Coordinate	End Coordinate
Lepisosteiformes	Lepisosteus oculatus	HIF3A	hnrnpl<-	srsf7a<-	slc8a2<-	unknown<-	actn4<-	capn9<-	eif3k<-	map4k1->	wdr20->	tm7sf2l->	hif1al->	nccrp1<-	susd6l<-	pak4<-	ankrd34a->	ccdc9<-	tif2l->	sae1<-	zc3h4->	cdc42ep2l->	ercc2->	102689100	LG 2	62742030	63276340
Osteoglossiformes	Scleropages formosus	HIF3A	hnrnpl<-	srsf7a<-	slc8a2<-	smoc1<-	actn4<-	capn9<-	eif3k<-	map4k->	wdr20->	tm7sf2l->	hif1al->	susd6l<-	pak4<-	ccdc9<-	bbc3->	sae1<-	zc3h4->	cdc42ep2l->	ercc2->	klc3<-	ckm->	108928738	Chr 10	19407491	18953245
Cypriniformes	Danio rerio	HIF3A	rpa1->	rtn4rl1b<-	dph1->	hic1<-	tsr1<-	taok1a->	tp53inp13->	mmp20b->	mmp20a->	npat<-	hif1al->	susd6l<-	pak4<-	aifm4<-	tlcd2->	ccdc92->	cluha->	pafah1b1a->	mettl16->	mnta->	slc35f2l<-	393376	Chr 15	26538989	25155961
Characiformes	Astyanax mexicanus	HIF3A	rpa1->	rtn4rl1b<-	dph1->	hic1<-	tsr1<-	taok1a->	tp53i13->	mmp20b->	mmp20a->	npat<-	hif1al->	susd6<-	pak4<-	aifm4<-	tlcd2->	ccdc92b->	cluha->	pafah1b1a->	mettl16->	mnta->	slc35f2<-	103027586	Chr 18	14365148	15642397
Esociformes	Esox lucius	HIF3A	hnrnpl<-	srsf7<-	slc8a2b<-	smoc1<-	actn4<-	capn9<-	cxcl8a<-	eif3k<-	map4k5->	wdr20->	hif1al->	susd6<-	pak4<-	ccdc9<-	bbc3->	sae1<-	zc3h4->	cdc42ep2->	ercc2->	klc3<-	ckm->	105012786	Chr 1	36389477	36824243
Salmoniformes	Oncorhynchus mykiss	HIF3A_s1	tssp<-	ech1<-	hnrnpl<-	srsf7<-	slc8a2<-	smoc1<-	actn4<-	eif3k<-	map4k5l->	wdr20->	hif3al->	susd6l<-	pak4<-	ccdc9<-	bbc3->	sae1<-	zc3h4l->	cdc42ep2->	ercc2->	klc3<-	ckm->	110507593	Chr 27	12923809	13471952
Salmoniformes	Oncorhynchus mykiss	HIF3A_s2	tssp<-	hnrnpl<-	srsf7<-	slc8a2b<-	unknown<-	actn4<-	capn9l<-	eif3k<-	map4k5l->	wdr20->	hif1al->	susd6l<-	pak4<-	ccdc9<-	bbc3->	sae1<-	zc3h4l->	cdc42ep2->	ercc2->	klc3<-	ckm->	110503712	Chr 24	10129892	10636790
Cyprinodontiformes	Xiphphorus maculatus	HIF3A	vstm5<-	unknown->	hnrnpl<-	srsf7<-	slc8a2<-	eik3k<-	capn9<-	actn4<-	map4k5l->	wdr20->	hif3al->	susd6l<-	pak4<-	ccdc9<-	sae1<-	zc3h4l->	cdc42ep2->	ercc2->	srcrm130<-	klc3<-	ckm->	102223582	Chr 18	5105720	4185768
Tetraodontiformes	Takifugu rubripes	HIF3A	gemin4->	fam57a<-	hnrnpl<-	srsf7<-	slc8a2<-	actn4<-	capn9l<-	eif3k<-	map4k5l->	wdr20->	hif1al->	susd6l<-	pak4<-	ccdc9<-	unknown->	sae1<-	zc3h4l->	cdc42ep2->	ercc2->	klc3<-	ckm->	101062698	Chr 11	14585691	14340689
Order	Species	Gene	-10	-9	-8	-7	-6	-5	-4	-3	-2	-1	0	1	2	3	4	5	6	7	8	9	10	Gene ID	Chr/LG	Start Coordinate	End Coordinate
Lepisosteiformes	Lepisosteus oculatus	HIF4A	slc22a6<-	capn1l<-	klc2<-	pacs1<-	zdhhc24->	catsper1<-	prkd3l->	actn3<-	ccs<-	dpp3<-	epas1l->	six6l<-	b4gat1<1	pfdn2<-	nit1->	col3a1l->	sstr1l->	cd248<-	rce1<-	peli3l->	rab1bl<-	102687670	LG 28	753073	1143005
Osteoglossiformes	Scleropages formosus	HIF4A	cfb->	bbs1<-	capn1<-	sf3b2->	pacs1->	actn3<-	gal3st3->	rin1a->	znf664->	dpp3<-	hif1al2->	six6l<-	pfdn2<-	sstr1l->	cd248<-	rce1<-	peli3->	rab1bl<-	muc17<-	fam89b<-	zrdn2<-	108934068	Chr 4	37439028	37802337
Cypriniformes	Danio rerio	HIF4A	capn1<-	bbs1<-	cfbl<-	bfb->	cfb<-	slc29a2->	actn3a<-	rbm14a<-	rin1a->	dpp3<-	hif1al2->	sart1<-	b4gat1<1	dusp10<-	mark2a->	unknown->	unknown->	bada<-	slc8a4a->	ppp1r14ba->	fkbp2<-	497283	Chr 21	27508230	26991196
Characiformes	Astyanax mexicanus	HIF4A	unknown->	enlb->	limk1b->	cfbl<-	cfb->	slc29a2->	actn3a<-	rbm14a<-	rin1a->	dpp3<-	hif1al2->	sart1<-	b4gat1<1	unknown<-	mark2a->	lark->	unknown->	bada<-	slc8a4a->	ppp1r14ba->	fkbp2<-	103041845	Chr 17	16546143	16048057
Esociformes	Esox lucius	HIF4A	cfbl->	bbs1->	capn1<-	cfb<-	pacs1a->	actn3a<-	rbm14a<-	rin1a->	dpp3<-	il2rg<-	hif1al2->	cd248b<-	rab1bb<-	ehbp1l1b<-	fam89b<-	znrd2<-	slc35f4<-	arr3a<-	mcf2->	f9b<-	fgf13b->	105024933	Chr 7	9739279	9322885
Salmoniformes	Oncorhynchus mykiss	HIF4A	ccnb3<-	tnfsf10->	clcn5a<-	leap2b->	picalm<-	rab38c<-	rab39b->	slc7a3a<-	snx12l<-	il2rg<-	hif1al2->	cd248b<-	rab1al<-	ehbp1l1<-	fam89b<-	znrd2<-	slc35f3<-	arr3<-	fgf13b->	zic3->	tmpops3b<-	110510148	Y	34761158	34335741
