# Supplementary material for: Genomic analysis of hypoxia inducible factor alpha in ray-finned fishes reveals missing Ohnologs and evidence of widespread positive selection
Source: Sci Rep. 2022 Dec 24;12:22312. doi: 10.1038/s41598-022-26876-7 (PMC9789988; doi:10.1038/s41598-022-26876-7)
Supplement: Supplementary file 3 — Supplementary Table S3. [file 41598_2022_26876_MOESM3_ESM.xlsx]

## Sheet: HIF1A
Supplemental Table S3a. Postively selected amino acid positions in HIF1alpha subunits, color coded by polarity and charge of side chains (yellow = non-polar; green = polar, uncharged; red = polar, negative charge; blue = polar, positive charge). MSA Codon corresponds to the position in the multiple sequence alignment for the corresponding HIFA coding sequence. Individual amino acid identities and…
		MSA Codon	51	57	60	62	65	140	271	354	365	484	525	579	590	595	609	695	761	774	835	841	872	875	876	877	931
		Selection Type	E	E	E	E	E	E	E	E	E	E	E	E	E	E	E	E	E	E	E, P	E	E	E	E	E	E
Gene	Species	Evidence	1,2	1,2	1,2	1,2	1	1	1,2	1	1,2	1	1	1	1	1	1,2	1	1,2	1,2	1,3,4	1	1	1	1,2	1	1
HIF1A	Lepisosteus oculatus	Lo_0184	-	-	-	-	-	S5	C133	T213	T224	-	D330	-	-	-	-	-	-	-	I386	E392	K411	L414	T415	-	E465
HIF1Aa	Scleropages formosus	Sf_7619	V4	V5	E8	K10	V12	S81	C209	T289	T300	L386	D426	S469	R480	P485	D499	E584	S611	-	L677	G683	S699	L702	S703	-	E753
HIF1Aa	Clupea harengus	Ch_0144	D4	L5	P8	K10	V12	S82	C212	T292	C303	Q388	D429	-	-	-	F478	E559	M588	K601	L662	-	-	-	L684	S685	E739
HIF1Aa	Astyanax mexicanus	Am_7542	G4	A5	G8	K10	V12	G80	C210	T290	C301	-	-	D450	-	-	S472	Q558	D579	-	L631	V632	Q656	M659	P660	E661	E715
HIF1Aa	Ictalurus punctatus	Ip_3757	G4	A5	E8	K10	Q12	S81	C204	T284	C295	-	T405	E442	-	-	P455	E500	N511	-	R555	V556	P576	M579	P580	E581	-
HIF1Aa	Cyprinus carpio	Cc_5356	S3	F4	G7	K9	V11	S80	C207	A287	C298	-	L419	S455	-	-	P472	E548	D578	-	L632	V638	-	-	-	-	V712
HIF1Aa	Danio rerio	Dr_8559	A3	V4	G7	K9	V11	T80	C207	T287	C298	-	L415	S451	-	-	P473	R543	D573	-	L627	V633	-	-	-	-	E708
HIF1Aa	Esox lucius	El_0847	G4	V5	E8	K10	V13	S88	C216	T296	S307	P399	D439	L480	-	-	K496	E582	S613	S620	-	-	S696	G698	T699	S700	E754
HIF1Aa_s1	Salvelinus alpinus	Sa_4425	G4	V5	E8	K10	V13	S84	G212	T292	S303	P389	D429	L470	-	-	K486	E572	S603	S610	-	-	S689	A691	P692	S693	E747
HIF1Aa_s1	Salmo salar	Ss_9950	S9	T15	S18	S20	V23	S94	G222	T302	S313	T398	D438	M479	-	-	K495	E581	V612	S619	-	-	A695	A697	P698	S699	E753
HIF1Aa_s1	Oncorhynchus mykiss	Om_4288	G4	V5	E8	K10	V13	R84	G212	T292	S303	P390	D430	L471	-	-	S490	E576	S607	A620	-	-	A699	A701	P702	F703	E757
HIF1Aa_s1	Oncorhynchus tshawytscha	Ot_7278	G4	V5	E8	K10	V13	S84	G212	T292	S303	P390	D430	L471	-	-	S490	D576	S603	S610	-	-	A689	A691	P692	S693	E747
HIF1Aa_s1	Oncorhynchus kisutch	Ok_7939	G4	V5	E8	K10	V13	S84	G212	T292	S303	P390	D430	L477	-	-	S496	Q582	S609	S616	-	-	A695	A697	P698	S699	E753
HIF1Aa_s2	Salmo salar	Ss_0723	R51	V53	E55	K57	V60	S134	C258	T338	S349	E436	D476	Q517	-	-	K533	E619	S650	S657	N713	-	S735	A737	P738	S739	D793
HIF1Aa_s2	Salvelinus alpinus	Sa_6707	-	V4	E7	K9	V12	S86	C214	T294	S305	E393	D433	L474	-	-	K490	E576	S607	S614	H670	-	S692	A694	P695	S696	D750
HIF1Aa_s2	Oncorhynchus mykiss	Om_4966	-	V32	E35	K37	V40	S112	I240	T320	S331	E418	D458	L509	-	-	K525	E611	S638	S645	N701	-	S723	A725	P726	S727	D781
HIF1Aa_s2	Oncorhynchus kisutch	Ok_8106	-	V4	E7	K9	V12	S86	I214	T294	S305	E392	D432	L473	-	-	K489	E575	S606	S613	N669	-	S691	A693	P694	S695	D749
HIF1Aa_s2	Oncorhynchus tshawytscha	Ot_0246	-	V18	E21	K23	V26	S100	I228	I308	S319	E406	D446	L487	-	-	K503	E589	S616	S623	N679	-	S701	A703	P704	S705	D759
HIF1Aa	Gadus morhua	Gm_6675	G4	I5	E8	K10	V12	S86	A213	T293	S304	P418	D458	L500	-	-	C520	E602	S626	G629	A687	-	-	M709	L710	S711	E765
HIF1Aa	Gasterosteus aculeatus	Ga_1293	G4	I5	E8	K10	V12	T83	N210	T293	S304	P399	D439	L481	-	-	S501	E587	S614	S621	Q674	-	-	-	E694	T695	E749
HIF1Aa	Takifugu rubripes	Tr_2474	G4	I5	E8	K10	V12	T83	D210	T290	C301	P397	D437	L477	-	-	R497	E581	S608	S615	Q671	-	-	-	G691	T692	E746
HIF1Aa	Oreochromis niloticus	On_7038	G4	T5	E8	K10	A13	A84	N211	T291	C302	P410	D450	L494	-	-	S514	E600	S621	S628	Q685	-	-	-	G705	T706	E760
HIF1Aa	Oryzias latipes	Ol_1295	G4	F5	E8	K10	V12	T83	N210	T290	C301	-	D429	L473	-	-	S492	E577	S604	G611	Q667	-	-	-	G686	T687	E741
HIF1Aa	Nothobranchius furzeri	Nf_0033	G4	I5	E8	K10	V12	T83	A205	T285	T296	-	D424	-	-	-	D484	E567	S594	-	L652	-	-	-	G684	G685	E739
HIF1Aa	Fundulus heteroclitus	Fh_4517	A4	I5	E8	K10	V12	P83	D208	T288	T299	K396	D435	L477	-	-	G495	E580	S607	S614	Q670	-	-	-	G690	A691	E745
HIF1Aa	Poecilia reticulata	Pr_0026	A4	I5	E8	K10	V12	T83	D208	T288	T299	Q402	D441	L485	-	-	S505	E590	S617	S624	Q680	-	-	-	G700	A701	E755
HIF1Aa	Xiphophorus maculatus	Xm_2592	A4	I5	E8	K10	V12	T83	D208	T288	T299	Q396	D435	L479	-	-	S499	E584	S611	S618	Q674	-	-	-	G694	A695	E749
HIF1Ab	Clupea harengus	Ch_4724	G4	V5	E8	K10	V12	S82	G209	T289	T300	P395	D435	M476	-	-	D489	E575	S641	-	L706	S712	S731	L734	G735	G736	E789
HIF1Ab	Astyanax mexicanus	Am_6662	G4	V5	E8	K10	V12	S81	S208	T288	T299	V377	D417	L459	K470	G475	D489	D575	S632	-	L695	S701	S720	L723	G724	G725	E776
HIF1Ab	Ictalurus punctatus	Ip_0301	G4	V5	E8	K10	V12	S85	V212	T292	T303	D382	D422	L464	K475	G480	D494	D576	T633	-	L686	S692	S711	L714	G715	G716	E767
HIF1Ab	Cyprinus carpio	Cc_4129	G4	V5	E8	K10	V12	N81	S208	T288	T299	D377	D416	-	-	-	-	-	-	-	-	-	-	-	-	-	-
HIF1Ab	Danio rerio	Dr_0042	G4	V5	E8	K10	V12	N83	S210	T290	T301	D379	D418	L460	K471	G476	D490	D574	S632	-	L687	S693	S712	L715	G716	G717	E768

## Sheet: HIF2A
Supplemental Table S3b. Postively selected amino acid positions in HIF2alpha subunits, color coded by polarity and charge of side chains (yellow = non-polar; green = polar, uncharged; red = polar, negative charge; blue = polar, positive charge). MSA Codon corresponds to the position in the multiple sequence alignment for the corresponding HIFA coding sequence. Individual amino acid identities and…
		MSA Codon	94	172	204	210	213	219	222	224	293	304	306	357	371	373	380	382	385	386	388	389	392	394	396	397	407	425	452	577	635	674	676	694	746	787	873	921	999	1063	1087	1090	1093	1095
		Selection Type	P	E	E	E	E	E	E	E	E	E	E	E	E	E	E	E	E	E	E	E	E	E	E	E	E	E	E	E	E	E	E	E	E	E	E	E	E	E, P	E	E	E	E
Gene	Species	Evidence	3	1	1,2	1	1	1,2	1,2	1	1	1,2	1,2	1,2	1,2	1,2	1,2	1,2	1,2	1,2	1,2	1,2	1,2	1,2	1	1,2	1	1,2	1,2	1	1,2	1,2	1	1,2	1	1,2	1	1	1,2	1,3,4,5	1	1	1,2	1
HIF2A	Lepisosteus oculatus	Lo_2793	-	-	-	-	-	S79	D82	Q84	Q151	T162	R164	E213	P227	P229	L236	S238	F241	L242	R244	H245	D248	K250	T252	Y253	E260	Y278	Q298	C336	E390	Y422	K424	Q440	S471	S507	C577	P613	V684	T744	R764	Q767	G770	G772
HIF2Aa	Scleropages formosus	Sf_6230	D34	-	-	-	-	T109	D112	Q114	V181	A192	R194	E243	P257	P259	L266	S268	F271	L272	R274	H275	D278	K280	T282	Y283	E290	Y308	Q328	C366	E423	Y455	D457	K475	-	S541	N610	P651	A722	T779	P799	-	G801	A803
HIF2Aa	Clupea harengus	Ch_7303	-	-	-	-	-	T77	D80	Q82	I149	T158	R160	E209	P223	P225	L232	S234	F237	L238	R240	H241	D244	K246	T248	Y249	E256	Y274	Q294	C332	Q385	F417	K419	H436	S466	A506	Q577	P619	A693	S740	R755	Q758	C761	Q763
HIF2Aa	Astyanax mexicanus	Am_4458	-	-	-	-	-	T79	D82	Q84	A151	T160	R162	E211	P225	P227	L234	S236	F239	L240	R242	H243	D246	K248	T250	Y251	E258	Y276	A303	A418	E472	C502	K504	K516	S546	N583	Q653	P694	A765	S812	R827	Q830	G833	Q835
HIF2Aa	Ictalurus punctatus	Ip_0107	-	-	-	-	-	T79	D82	Q84	V151	T160	R162	E211	P225	P227	F234	S236	F239	L240	R242	H243	D246	K248	T250	Y251	Q258	Y276	Q296	C334	E387	C419	K421	S432	S462	N497	Q567	P608	P681	T727	R736	Q739	G742	Q744
HIF2Aa	Cyprinus carpio	Cc_8293	-	-	-	-	-	-	-	-	-	-	-	-	A6	F8	L11	S13	-	-	-	-	-	-	-	-	-	-	Q20	C58	E112	Y144	S146	K163	S193	T230	Q307	P349	A417	S465	R480	Q483	M486	Q488
HIF2Aa	Danio rerio	Dr_9806	-	-	-	-	-	T81	D84	L86	I153	T162	R164	E213	V227	P229	L236	S238	F241	L242	R244	H245	D248	K250	T252	Y253	E260	Y278	Q298	C336	E389	Y421	K423	R440	S470	T507	Q577	P619	A687	S734	R749	Q752	G755	Q757
HIF2Aa	Esox lucius	El_8790	-	-	-	-	-	T80	D83	Q85	T152	T163	R165	E214	P228	P230	L237	S239	F242	L243	R245	H246	D249	K251	T253	Y254	D261	Y279	Q299	C337	E388	Y422	K424	K442	S478	S515	Q591	P635	A700	P746	R767	Q770	G773	G775
HIF2Aa_s1	Salvelinus alpinus	Sa_3573	-	-	-	-	-	T80	D83	Q85	T152	T161	R163	E212	P226	P228	L235	S237	F240	L241	R243	H244	D247	K249	T251	Y252	E259	Y277	Q297	C335	E389	Y423	K425	K443	S479	S516	Q592	P636	A701	A747	R768	Q771	G774	G776
HIF2Aa_s1	Salmo salar	Ss_9994	-	-	-	-	-	T80	D83	Q85	T152	T161	R163	E212	P226	P228	L235	S237	F240	L241	R243	H244	D247	K249	T251	Y252	E259	Y277	Q297	C335	E389	Y423	K425	K443	S479	S516	Q592	P636	A701	A747	R768	Q771	G774	G776
HIF2Aa_s1	Oncorhynchus mykiss	Om_6379	-	-	-	-	-	T80	D83	Q85	T152	T161	R163	N212	V222	S224	G231	G233	R236	R237	K239	R240	T243	L245	G247	V248	E258	Y276	Q296	C334	E388	Y422	K424	K442	S478	S515	Q591	P635	A700	A746	R767	Q770	G773	G775
HIF2Aa_s1	Oncorhynchus kisutch	Ok_0506	-	-	-	-	-	T80	D83	Q85	T152	T161	R163	E212	P226	P228	L235	S237	F240	L241	R243	H244	D247	K249	T251	Y252	E259	Y277	Q297	C335	E389	Y423	K425	K443	S479	S516	Q592	P636	A701	A747	R768	Q771	G774	G776
HIF2Aa_s1	Oncorhynchus tshawytscha	Ot_8216	-	-	-	-	-	T80	D83	Q85	T152	T161	R163	E212	P226	P228	L235	S237	F240	L241	R243	H244	D247	K249	T251	Y252	E259	Y277	Q296	C334	E388	Y422	K424	K442	S478	S515	Q591	P635	A700	A746	R767	Q770	G773	G775
HIF2Aa_s2	Salvelinus alpinus	Sa_0674	-	-	-	-	-	S80	D83	Q85	T152	T161	R163	E212	P226	P228	L235	S237	F240	L241	R243	H244	D247	K249	T251	Y252	E259	Y277	Q297	C335	E389	H423	K425	K443	S479	S516	Q592	R636	A701	E743	R764	Q767	G770	V772
HIF2Aa_s2	Salmo salar	Ss_0842	-	-	-	-	-	-	-	-	-	-	-	-	P6	P8	L15	S17	F20	L21	R23	H24	D27	K29	T31	Y32	E39	Y57	Q77	C115	E169	K203	K205	S223	S258	S295	Q371	P415	A480	E522	R543	Q546	G549	V551
HIF2Aa_s2	Oncorhynchus kisutch	Ok_5820	-	-	-	-	-	A80	D83	Q85	T152	T161	R163	E212	P226	P228	L235	S237	F240	L241	R243	H244	D247	K249	T251	Y252	E259	Y277	Q297	C335	E389	Y423	K425	K443	S479	S516	Q592	T636	A697	E739	R760	R763	G766	V768
HIF2Aa_s2	Oncorhynchus tshawytscha	Ot_4856	-	-	-	-	-	-	D81	Q83	T150	T159	R161	E210	P224	P226	L233	S235	F238	L239	R241	H242	D245	K247	T249	Y250	E257	Y275	Q295	C333	E387	Y421	K423	K441	S477	S514	H590	P634	A699	E741	R762	R765	G768	V770
HIF2Aa_s2	Oncorhynchus mykiss	Om_1363	-	-	-	-	-	A80	D83	Q85	P152	T161	R163	E212	P226	P228	L235	S237	F240	L241	R243	H244	D247	K249	T251	Y252	E259	Y277	Q297	C335	E389	Y423	K425	K443	S479	S516	Q592	P636	A701	E743	R764	Q767	G770	G772
HIF2Aa	Gadus morhua	Gm_8402	-	-	-	-	-	C80	E83	Q85	N153	T164	R166	E217	P231	P233	L240	S242	F245	L246	R248	H249	D252	K254	T256	Y257	E264	Y282	Q302	C340	E393	Q426	P428	-	S465	S502	-	P622	T690	A733	R756	Q759	G762	G764
HIF2Aa	Gasterosteus aculeatus	Ga_5121	-	S26	-	-	-	G31	D34	Q36	S104	T113	R115	E164	A178	P180	L187	S189	F192	L193	R195	H196	D199	K201	T203	Y204	Q211	Y229	Q249	C287	E341	Q380	P382	R400	S431	P468	R552	P594	A670	A705	R728	Q731	G734	G736
HIF2Aa	Takifugu rubripes	Tr_3052	-	-	-	-	-	C80	D83	E85	N153	S164	R166	E215	P229	P231	M238	T240	F243	L244	R246	H247	D250	K252	T254	Y255	E262	Y280	Q300	C338	E392	Q429	S431	K449	S489	G526	Q599	P644	A704	A747	R768	Q771	G774	M776
HIF2Aa	Oreochromis niloticus	On_7620	-	-	-	-	-	S84	N87	Q89	S157	T168	R170	E219	P233	P235	L242	S244	F247	L248	R250	H251	D254	K256	T258	Y259	E266	Y284	Q304	C342	E395	Q431	S433	K451	S492	S529	Q613	P657	A731	A772	R795	L798	G801	G803
HIF2Aa	Oryzias latipes	Ol_3599	-	-	-	-	-	S81	D84	H86	S154	T165	R167	E216	P230	P232	L239	S241	F244	L245	R247	H248	D251	K253	T255	Y256	E263	Y281	Q301	C339	E393	P430	S432	K450	S483	S520	R600	P644	G711	T752	R775	Q778	G781	G783
HIF2Aa	Nothobranchius furzeri	Nf_5086	-	-	-	-	-	D81	D84	I86	T154	T165	R167	E216	P230	P232	L239	S241	F244	L245	R247	H248	D251	K253	I255	Y256	E263	Y281	Q301	C339	E393	P430	S432	K450	S484	S521	L600	P644	A712	T754	R774	Q777	A780	G782
HIF2Aa	Fundulus heteroclitus	Fh_9914	-	S82	-	-	-	G86	D89	L91	S159	T169	R171	E220	Q234	P236	L243	S245	F248	L249	R251	H252	D255	K257	T259	Y260	E267	Y285	Q305	C343	E397	P434	S436	K454	S494	S531	P611	P655	N722	T763	R787	Q790	G793	G795
HIF2Aa	Poecilia reticulata	Pr_8890	-	-	-	-	-	-	-	-	-	-	-	-	-	-	-	-	-	-	-	-	-	-	-	-	-	-	-	C31	T85	P122	S124	K140	S180	S217	Q297	P341	N410	T451	R475	R478	G481	G483
HIF2Aa	Xiphophorus maculatus	Xm_6963	-	-	-	-	-	G79	D82	L84	S152	T162	R164	E213	P227	P229	L236	S238	F241	L242	R244	H245	D248	K250	T252	Y253	E260	Y278	Q298	C336	T390	P427	S429	H447	S491	S528	Q607	P651	N720	T761	R785	R788	G791	R793
HIF2Ab	Clupea harengus	Ch_3338	P47	-	-	-	-	I122	G125	Q127	V193	T204	R206	A253	A267	P269	L276	S278	F281	I282	R284	H285	D288	K290	I292	N293	K300	C318	Q338	C378	Q418	-	-	-	S446	-	-	-	-	-	-	-	-	-
HIF2Ab	Astyanax mexicanus	Am_0333	-	-	-	-	-	K80	-	Q84	P151	T162	R164	E213	T227	P229	L236	S238	F241	M242	R244	H245	D248	K250	I252	Y253	S260	Y278	Q298	C336	E391	I422	Y424	A442	S464	S501	-	P594	S652	E712	G728	L731	N734	P736
HIF2Ab	Ictalurus punctatus	Ip_3683	-	-	-	-	-	K81	-	Q85	P152	T163	R165	E214	P228	P230	I237	G239	F242	M243	R245	H246	D249	M251	T253	Y254	N261	Y279	Q299	C337	E389	T420	Y422	Q440	S461	-	-	P586	A601	-	H672	P675	D678	R680
HIF2Ab	Cyprinus carpio	Cc_3102	-	-	-	-	-	S81	D84	Q86	D153	H164	Q166	E215	P229	P231	L238	S240	F243	M244	R246	H247	D250	K252	I254	Y255	S262	C280	Q300	C338	E395	F426	S428	P446	S484	N520	-	P613	V683	T743	C759	S762	G765	S767
HIF2Ab	Danio rerio	Dr_0170	-	-	-	-	-	S81	L84	Q86	P153	T164	R166	E215	P229	P231	L238	S240	F243	M244	R246	H247	D250	K252	I254	Y255	S262	C280	Q300	C338	E393	F424	S426	P444	S482	N518	-	P611	L681	T741	C757	S760	G763	P765
HIF2Ab	Oncorhynchus kisutch	Ok_9526	-	R75	N104	R110	G113	R119	E122	G124	-	G196	R198	-	Q248	L250	L257	T259	F262	T263	H265	H266	D269	R271	T273	Y274	G281	C299	Q319	C370	-	-	-	-	-	-	-	-	-	-	-	-	-	-
HIF2Ab	Oncorhynchus mykiss	Om_7350	S92	R170	N202	R208	G211	R217	E220	G222	-	G294	R296	-	-	-	-	-	F326	K327	T329	F330	T333	R335	K337	L338	-	T349	I366	V381	-	-	-	-	-	-	-	-	-	-	-	-	-	-
HIF2Ab	Gadus morhua	Gm_0947	-	W74	E89	K95	E98	W104	T107	G109	-	E181	-	P230	L244	C246	V250	T252	F255	T256	Q258	H259	D262	R264	T266	R267	A274	C292	Q312	S361	-	-	-	-	-	-	-	-	-	-	-	-	-	-
HIF2Ab	Gasterosteus aculeatus	Tr_6888	-	-	-	-	S72	G78	E81	-	-	A154	R156	-	P207	S209	L213	T215	F218	T219	Q221	H222	D225	R227	T229	H230	L237	C255	L275	C319	-	-	-	-	-	-	-	-	-	-	-	-	-	-
HIF2Ab	Takifugu rubripes	Ga_3693	-	V73	N87	D93	R96	A102	S105	-	-	A178	R180	-	P233	S235	L239	T241	F244	T245	Q247	H248	D251	R253	T255	H256	L263	C281	Q301	C346	-	-	-	-	-	-	-	-	-	-	-	-	-	-
HIF2Ab	Oreochromis niloticus	On_1881	-	S73	G91	D97	E100	F106	S109	-	-	E182	R184	-	P237	S239	L243	R245	F248	T249	Q251	H252	D255	R257	T259	Y260	S267	C285	Q305	S350	-	-	-	-	-	-	-	-	-	-	-	-	-	-
HIF2Ab	Oryzias latipes	Ol_0457	-	A74	Q89	N95	E98	F104	S107	-	-	Q180	R182	-	P235	S237	L241	T243	F246	T247	Q249	H250	D253	R255	T257	Y258	S265	C283	Q303	T348	-	-	-	-	-	-	-	-	-	-	-	-	-	-
HIF2Ab	Nothobranchius furzeri	Nf_2917	-	L73	V81	Q85	M88	F94	L97	-	-	Q170	R172	-	P225	S227	L231	T233	F236	T237	Q239	H240	D243	K245	T247	Y248	S255	C273	Q293	T338	-	-	-	-	-	-	-	-	-	-	-	-	-	-
HIF2Ab	Fundulus heteroclitus	Fh_1439	-	A75	A87	F93	-	I100	L103	-	-	Q176	R178	-	P231	S233	L237	T239	F242	T243	Q245	H246	D249	R251	T253	Y254	S261	C279	Q299	S344	-	-	-	-	-	-	-	-	-	-	-	-	-	-
HIF2Ab	Poecilia reticulata	Pr_7064	-	-	-	-	-	G79	D82	R84	R151	P161	R163	-	D223	A225	-	H234	V237	-	R240	G241	T244	S246	S248	D249	P256	S274	E292	S342	S400	A435	S437	L455	D492	G533	K612	-	V737	-	K824	K827	-	Q832
HIF2Ab	Xiphophorus maculatus	Xm_4777	-	L111	A123	F129	G132	L138	L141	-	-	Q213	R215	-	P268	S270	L274	T276	F279	T280	Q282	H283	D286	R288	T290	Y291	S298	C316	Q336	C383	-	-	-	-	-	-	-	-	-	-	-	-	-	-

## Sheet: HIF3A
Supplemental Table S3c. Postively selected amino acid positions in HIF3alpha subunits, color coded by polarity and charge of side chains (yellow = non-polar; green = polar, uncharged; red = polar, negative charge; blue = polar, positive charge). MSA Codon corresponds to the position in the multiple sequence alignment for the corresponding HIFA coding sequence. Individual amino acid identities and…
		MSA Codon	26	188	210	265	268	339	436	457	460	464	478	479	494	529	590	600	605	645	661	675	713	772	773	774	775	788	792	802	807	829	830	831	836	842
		Selection Type	E	E	E	E	E	E	E	E,P	E	E	E	E	E	E	E	E	E	E	E	E	E	E	E	E,P	E	E	E	E	E	E	E	E	E	E
Gene	Species	Evidence	1	1,2	1,2	1,2	1,2	1	1	1,3	1	1	1,2	1,2	1	1,2	1	1,2	1,2	1	1,2	1,2	1,2	1,2	1,2	1,3	1,2	1,2	1,2	1,2	1	1,2	1,2	1,2	1,2	1,2
HIF3A	Lepisosteus oculatus	Lo_0661	-	K101	S123	P178	S181	T252	-	-	-	-	-	-	-	-	-	K328	R333	Q372	P383	A388	T392	K402	E403	S404	S405	-	V415	L425	S430	L450	V451	G452	L457	L463
HIF3A	Scleropages formosus	Sf_2811	R6	K155	N177	P223	S226	T297	G369	-	A372	L376	S390	P391	P406	D441	D456	K466	K471	Q509	P521	A525	A529	R539	G540	I541	L542	E553	L557	P567	P572	I592	L593	G594	L599	L605
HIF3A	Clupea harengus	Ch_8393	P7	K162	S184	P230	S233	T304	E380	S389	S392	Y396	A410	P411	C423	D458	-	R477	K482	H520	P532	S542	D548	-	-	S555	L556	I569	L573	L583	G588	L609	L610	G611	L616	L622
HIF3A	Astyanax mexicanus	Am_5906	P5	C153	S175	P221	S224	T295	-	S377	S380	F384	A398	P399	E411	D446	E460	K470	K475	Q514	P526	S530	E536	-	-	S543	L544	I557	L561	L571	A575	V596	L597	G598	L603	L609
HIF3A	Ictalurus punctatus	Ip_0212	V6	F152	S174	P220	S223	T294	-	S373	S376	F380	A394	P395	N407	D442	E456	K466	K471	Q508	P520	S524	E530	-	-	S537	L538	I551	F555	L565	D570	V591	L592	G593	L598	L604
HIF3A	Cyprinus carpio	Cc_7116	M6	S153	H175	P221	S224	T295	E371	E379	T382	F386	A400	P401	C413	D448	E462	K472	K477	Q516	L526	S530	E536	-	-	V545	L546	I559	L563	T572	G577	L598	L599	G600	L605	L611
HIF3A	Danio rerio	Dr_7571	S6	S152	H171	P217	S220	T291	-	-	T374	F378	A392	P393	G405	D440	E454	K464	K469	Q508	L518	S522	E528	-	-	V537	L538	I551	L555	G564	G568	L589	L590	G591	L596	L602
HIF3A	Esox lucius	El_0020	G9	K158	S180	P226	S229	T300	V371	-	S379	P383	A397	P398	F410	D445	E480	K490	R495	-	S544	T548	T552	Q562	L563	I564	I565	E578	L581	L591	S596	V618	L619	A620	L625	M631
HIF3A_s1	Salvelinus salar	Ss_0022	R9	K157	S179	P225	S228	T299	L371	-	S379	S383	A397	P398	F410	S445	E459	K469	C474	-	P523	T527	S531	Q541	L542	M543	S544	Q557	L560	L570	N575	I597	L598	G599	L604	L610
HIF3A_s1	Salmo alpinus	Sa_4433	V9	K157	S179	P225	S228	T299	L371	-	S379	S383	A397	P398	F410	G445	E460	K470	C475	-	P524	T528	S532	Q542	L543	M544	S545	Q558	L561	L571	N576	I598	L599	G600	L605	L611
HIF3A_s1	Oncorhynchus mykiss	Om_7678	G9	K157	S179	P225	S228	T299	V371	-	S379	S383	A397	P398	F410	S445	E458	K468	C473	-	P522	L526	S530	Q589	L590	M591	S592	Q605	L608	L618	N623	I645	L646	G647	L652	L658
HIF3A_s1	Oncorhynchus kisutch	Ok_2988	G9	K157	S179	P225	S228	T299	V371	-	S379	S383	A397	P398	F410	S445	E458	K468	C473	-	P522	T526	S530	Q540	L541	M542	S543	Q556	L559	L569	N574	I596	L597	G598	L603	L609
HIF3A_s1	Oncorhynchus tshawytscha	Ot_2447	G9	K158	S180	P226	S229	T300	V372	-	S380	S384	A398	P399	F411	S446	E459	K469	C474	-	P523	T527	S531	Q541	L542	E543	V544	-	-	-	-	W552	C553	P554	N559	P565
HIF3A_s2	Salmo alpinus	Sa_7103	G9	K158	S180	P226	S229	T300	L372	-	S380	F384	A398	P399	F411	D446	E460	K470	C475	-	P524	T528	E566	A576	D577	E578	S579	E591	A595	L605	S610	I628	L629	G630	R635	L641
HIF3A_s2	Salvelinus salar	Ss_3898	G9	K158	V180	P226	S229	T300	L372	N383	S386	F390	A404	P405	F414	D449	E464	R474	C479	-	N528	T532	S536	Q546	L547	M548	S549	E562	L565	L575	N580	I602	L603	G604	R609	L615
HIF3A_s2	Oncorhynchus kisutch	Ok_7852	A9	K158	V180	P226	S229	T300	L372	-	S380	F384	A398	P399	F411	D446	E461	K471	C476	-	S525	T529	S533	Q543	L544	M545	S546	E559	L562	L572	S577	I599	L600	G601	R606	L612
HIF3A_s2	Oncorhynchus mykiss	Om_2186	A9	K158	V180	P226	S229	T300	L372	-	S380	F384	A398	P399	F411	D446	E461	K471	C476	-	P525	T529	S533	Q543	L544	M545	S546	Q559	L562	L572	S577	I599	L600	G601	R606	L612
HIF3A	Gadus morhua	Gm_0288	V7	K157	S179	P214	S217	T288	E384	-	E392	F396	T409	P410	F422	D457	S481	R491	C496	A536	S552	L566	T570	V580	F581	E582	V583	D596	L599	L609	Q614	V635	F636	G637	L642	L648
HIF3A	Gasterosteus aculeatus	Ga_7471	V10	K161	S183	P228	S231	T302	I382	P403	A406	V410	A424	P425	F438	S473	E498	R508	W513	S551	P563	S576	A580	Q590	L591	M592	V593	-	L609	L619	Q624	I646	L647	G648	-	-
HIF3A	Takifugu rubripes	Tr_3274	L25	K175	N197	P242	S245	T316	T390	S411	A414	F418	A432	P433	F444	S479	E497	K507	R512	S551	L563	-	S577	D587	L588	L589	I590	-	L606	L616	Q621	L643	L644	G645	L650	W656
HIF3A	Oreochromis niloticus	On_1141	V10	K168	T190	P235	S238	T309	E386	S407	S410	F414	A428	P429	S442	D477	E507	K517	W522	S560	E572	-	T581	T591	V592	M593	L594	-	L609	L619	Q624	V646	L647	G648	L653	L659
HIF3A	Oryzias latipes	Ol_5255	V10	K162	N184	P228	S231	T302	S379	-	S401	F405	A419	P420	P432	D467	E484	R494	C499	T538	S550	-	T556	Q566	L567	L568	I569	-	L580	L590	Q595	V617	L618	G619	L624	L630
HIF3A	Nothobranchius furzeri	Nf_0686	V10	K150	S172	P216	S219	T290	S365	-	S385	K389	D403	P404	P417	D449	E470	K480	C485	S524	S536	-	S551	Q561	L562	M563	L564	-	L580	L590	-	V616	L617	G618	L623	L629
HIF3A	Fundulus heteroclitus	Fh_9372	V11	K159	T181	P226	S229	T300	S375	-	S395	F399	E413	P414	P427	D462	D483	K493	C498	D537	M549	S562	T566	Q576	L577	L578	L579	-	L595	L605	Q610	V629	L630	G631	L636	L642
HIF3A	Poecilia reticulata	Pr_6661	V10	K159	S181	S224	S227	T298	S373	-	S389	L393	E407	D408	G418	D453	D498	R508	C513	N552	L564	S577	T581	L591	L592	L593	I594	-	L610	L620	Q625	V644	L645	-	L648	L654
HIF3A	Xiphophorus maculatus	Xm_1977	V10	K157	S179	P222	S225	S296	S370	-	S386	L390	P404	D405	R418	D453	E474	R484	C489	N528	L540	S553	T557	L567	L568	M569	I570	-	L586	L596	Q601	V620	L621	-	L624	L630

## Sheet: HIF4A
Supplemental Table S3d. Postively selected amino acid positions in HIF4alpha subunits, color coded by polarity and charge of side chains (yellow = non-polar; green = polar, uncharged; red = polar, negative charge; blue = polar, positive charge). MSA Codon corresponds to the position in the multiple sequence alignment for the corresponding HIFA coding sequence. Individual amino acid identities and…
		MSA Codon	68	71	115	124	147	287	300	362	382	511	530	633	654	666	673	683	703	727	735	774	783	796
		Selection Type	E	P	E	E	E	E	E	E	E,P	E	E	E	P	E	P	E	E,P	P	E	E	E	E
Gene	Species	Evidence	1	3	1	1	1	1	1	1	1,3	1	1	1	3	1	3	1	1,3	3	1	1	1,2	1,2
HIF4A	Scleropages formosus	Sf_1566	-	-	S30	A39	Y62	L202	V215	T277	L297	L426	E444	S546	C564	P576	Q583	Q593	K613	L633	-	S676	C680	L693
HIF4A	Clupea harengus	Ch_2098	L10	H13	R57	L66	Y89	L221	V234	T296	F316	A436	E455	S536	G557	I569	A576	Q586	H601	E625	S633	S672	C676	L689
HIF4A	Astyanax mexicanus	Am_4478	L10	S13	S57	L66	Y89	N207	V220	T282	H302	S419	L438	S507	L523	T535	-	S545	T558	Y581	P588	S625	C629	L642
HIF4A	Ictalurus punctatus	Ip_3031	-	-	S22	L31	Y54	N171	N184	V246	F266	T380	L399	T454	L468	T480	-	R491	T504	Q524	H531	S570	C574	L587
HIF4A	Cyprinus carpio	Cc_3841	R10	Q12	S56	L65	Y88	Q206	K219	T281	R301	T428	L447	R515	L531	L543	A550	Y558	N571	R594	T602	S640	C644	L657
HIF4A	Danio rerio	Dr_2371	-	-	S52	L61	Y84	T195	K208	T270	R290	T417	L436	Q500	L516	L528	V535	Y545	V558	W581	H589	S627	C631	L644
HIF4A	Esox lucius	El_5238	L68	Y71	S113	W122	Y145	Q276	V289	S351	Y371	L486	L505	S597	L618	A630	G637	Q646	P666	F685	T693	A732	V741	M753
HIF4A	Salvelinus salar	Ss_9489	L9	A12	S56	W65	Y88	Q219	I232	T294	H314	A435	L454	L541	L562	T573	A580	Y590	S610	T634	T642	P681	W690	C703
HIF4A	Salmo alpinus	Sa_8241	L9	A12	R56	L65	S88	H219	V232	T294	H314	A435	L454	S539	L560	M571	V578	Y588	S608	T630	T638	P677	W686	C699
HIF4A	Oncorhynchus mykiss	Om_1498	L9	A12	R56	W65	Y88	Q219	V232	T294	H314	S434	Q453	S540	L561	K572	A579	Y589	S609	T633	T641	P680	W689	C702
HIF4A	Oncorhynchus kisutch	Ok_5278	L9	A12	R56	W65	Y88	Q219	V232	T294	H314	S434	L453	S540	L561	M572	A579	Y589	S609	T633	T641	P680	W689	C702
HIF4A	Oncorhynchus tshawytscha	Ot_7745	L9	A12	R56	W65	Y88	Q219	V232	T294	H314	S434	L453	S540	L561	K572	A579	Y589	S609	T633	T641	P680	W689	C702
