# Supplementary material for: Genomic analysis of hypoxia inducible factor alpha in ray-finned fishes reveals missing Ohnologs and evidence of widespread positive selection
Source: Sci Rep. 2022 Dec 24;12:22312. doi: 10.1038/s41598-022-26876-7 (PMC9789988; doi:10.1038/s41598-022-26876-7)
Supplement: Supplementary file 4 — Supplementary Table S4. [file 41598_2022_26876_MOESM4_ESM.xlsx]

## Sheet: TPM
Supplemental Table S4. Tissue abundances of HIFA transcripts (in transcripts per million) for selected ray-finned fishes. Gene name is according to their grouping deteremined here (main text Fig. 1, Fig. 2, Supplemental Table S2).
Species	Common Name	Order	Gene Name	Phylofish Gene ID	Brain	Gills	Heart	Liver	Intestine	Kidney	Muscle	Bones	Testis	Ovary	Embryo
Alosa alosa	Allis Shad	Clupeiformes	HIF1Aa	EAA_HIF1A.2.3	35.595	1.89842	48.6274	0.272099	1.95994	0.950166	17.0311	13.3787	0.528474	0.471507	13.7888
Alosa alosa	Allis Shad	Clupeiformes	HIF1Ab	EAA_LOC100305068.1.1	75.2737	129.121	106.259	17.6148	23.6077	35.6298	30.3105	34.9096	23.5559	35.9488	69.7635
Alosa alosa	Allis Shad	Clupeiformes	HIF2Aa	EAA_EPAS1B.1.1	98.5808	376.32	98.6599	35.9933	7.59988	1.89976	21.5257	11.2382	15.7881	7.59571	58.3224
Alosa alosa	Allis Shad	Clupeiformes	HIF2Ab	EAA_HIF1A.1.3	12.6582	18.0668	61.8718	4.73016	15.7884	0.446543	18.6475	13.3729	10.7077	6.79492	128.665
Alosa alosa	Allis Shad	Clupeiformes	HIF3A	EAA_HIF1A.3.3	0	0	0	0	0	0	0.0312646	0	0	0.0969431	16.9992
Alosa alosa	Allis Shad	Clupeiformes	HIF4A	EAA_HIF1AL2.1.1	2.04828	4.21849	10.4983	0.566772	1.58673	37.3628	0.334448	1.85587	5.48851	0.777774	0.298461
Amia calva	Bowfin	Amiiformes	HIF1A	AAC_HIF1A.2.2	11.1306	16.0395	81.0156	36.5266	46.5917	17.2715	42.4546	107.987	41.7077	3.30202	NA
Amia calva	Bowfin	Amiiformes	HIF2A	AAC_EPAS1.2.3	1.27705	8.57987	37.1249	9.52267	31.7291	1.80407	9.58301	29.4693	17.8544	1.15034	NA
Amia calva	Bowfin	Amiiformes	HIF3A	AAC_LOC101165163.1.1	23.9752	20.7092	41.148	9.76651	61.0652	9.72731	37.6507	85.95	16.7347	7.34549	NA
Anguilla anguilla	European Eel	Anguilliformes	HIF1A	DAA_HIF1A.7.7	24.3347	51.3057	70.0019	7.75642	57.3014	6.81425	9.16026	11.9161	34.7205	10.5596	9.67884
Anguilla anguilla	European Eel	Anguilliformes	HIF2A	DAA_EPAS1.2.3	40.6219	446.485	252.514	290.645	19.5778	0.301763	11.3179	16.1661	16.3414	4.92252	3.75839
Anguilla anguilla	European Eel	Anguilliformes	HIF3A	DAA_HIF1A.5.7	20.868	52.7731	74.186	12.0997	45.6664	33.4389	31.5405	34.4924	55.9341	0.900344	7.80975
Astyanax mexicanus	Mexican tetra (surface)	Characiformes	HIF1Aa	SAM_HIF1A.1.1	2.11221	0.206468	14.5959	0.0836707	0.216289	0.0404381	0	1.04802	2.45261	6.69228	1.47997
Astyanax mexicanus	Mexican tetra (surface)	Characiformes	HIF1Ab	SAM_LOC100305068.1.1	157.122	135.432	74.9058	35.815	83.9736	82.378	18.9881	53.5354	11.0694	31.3654	94.4237
Astyanax mexicanus	Mexican tetra (surface)	Characiformes	HIF2Aa	SAM_EPAS1B.3.3	27.7577	112.795	27.8078	6.40397	12.7445	9.18466	2.59446	6.3666	1.13926	0.865177	8.49027
Astyanax mexicanus	Mexican tetra (surface)	Characiformes	HIF2Ab	SAM_EPAS1A.1.1	7.5123	71.5153	11.2414	12.9376	23.3632	8.36383	3.9734	4.27537	1.56142	0.736119	13.1408
Astyanax mexicanus	Mexican tetra (surface)	Characiformes	HIF3A	SAM_LOC100304653.1.2	8.30684	79.0791	12.4303	14.306	25.8343	9.24843	4.39364	4.72756	1.72656	0.813974	14.5306
Astyanax mexicanus	Mexican tetra (surface)	Characiformes	HIF4A	SAM_HIF1AL2.2.2	0.269943	5.99148	0.687245	0.0280697	0.145121	1.51941	1.2311	5.19267	0.405962	0.159653	0
Coregonus lavaretus	European whitefish	Salmoniformes	HIF1Aa_s1	PCL_HIF1A.3.5	18.6675	34.491	61.4433	20.6357	21.7397	16.9426	4.35712	10.9796	19.0662	27.2768	11.3878
Coregonus lavaretus	European whitefish	Salmoniformes	HIF1Aa_s2	PCL_HIF-1A.2.3	8.106	26.3282	36.2372	26.5373	15.4328	20.8966	1.52618	6.18085	4.94302	9.04619	4.83097
Coregonus lavaretus	European whitefish	Salmoniformes	HIF2Aa_s1	PCL_LOC100136245.2.10	18.6079	78.3274	20.3773	12.4397	5.7245	0.600696	1.5913	4.25341	3.25149	3.78387	0.605736
Coregonus lavaretus	European whitefish	Salmoniformes	HIF2Aa_s2	PCL_LOC100691944.3.4	11.8015	107.412	17.493	0.120214	2.14947	0.0567799	1.44399	1.16959	2.45874	4.41263	0.704693
Coregonus lavaretus	European whitefish	Salmoniformes	HIF3A_s1	PCL_LOC100707900.2.5	8.95484	24.1837	19.1201	4.43479	10.7805	9.5537	21.4138	23.5809	11.2995	13.1105	45.1878
Coregonus lavaretus	European whitefish	Salmoniformes	HIF3A_s2	PCL_contig_010490	10.2468	23.5656	19.2075	5.94596	12.3582	11.8278	23.2884	24.3761	7.39336	10.4668	23.2726
Coregonus lavaretus	European whitefish	Salmoniformes	HIF4A	PCL_contig_022706	1.10744	25.6018	14.6831	0.91815	1.14006	23.8245	1.99129	6.5136	1.70374	0.59242	1.54738
Danio rerio	Zebrafish	Cypriniformes	HIF1Aa	FDR_HIF1AA.1.1	3.38661	1.06128	26.772	0.0165448	0.413215	3.02618	1.09141	3.1027	5.14833	1.51507	1.06907
Danio rerio	Zebrafish	Cypriniformes	HIF1Ab	FDR_HIF1AB.1.1	126.034	134.229	142.457	7.38176	41.4604	81.3024	27.4699	49.7031	59.9927	54.6929	71.5853
Danio rerio	Zebrafish	Cypriniformes	HIF2Aa	FDR_EPAS1B.1.1	9.86639	122.478	40.0291	2.20572	2.15487	5.39879	4.0615	4.93515	1.92702	1.6331	1.32024
Danio rerio	Zebrafish	Cypriniformes	HIF2Ab	FDR_EPAS1A.1.2	12.6004	296.233	13.8331	8.54083	14.6888	14.1311	5.87325	11.1725	14.8673	0.0928725	19.7063
Danio rerio	Zebrafish	Cypriniformes	HIF3A	FDR_HIF1AL.1.1	61.7084	207.626	207.802	29.0144	74.3357	214.053	30.6215	98.1696	90.4775	87.6417	225.822
Danio rerio	Zebrafish	Cypriniformes	HIF4A	FDR_HIF1AL2.1.1	6.90073	45.552	60.8781	0.78725	0.786481	41.9629	1.15536	14.0611	2.33242	0.101442	1.76671
Esox lucius	Northern Pike	Esociformes	HIF1Aa	HEL_HIF-1A.1.1	106.31	123.932	211.063	32.399	123.568	137.416	9.18104	73.5338	57.0789	8.94587	65.8708
Esox lucius	Northern Pike	Esociformes	HIF2Aa	HEL_EPAS1.1.1	57.8888	251.319	101.48	27.6977	35.442	21.5134	3.25025	29.0256	13.2499	4.16894	16.8845
Esox lucius	Northern Pike	Esociformes	HIF3A	HEL_HIF1A.4.4	78.0477	120.127	200.887	76.6246	159.495	100.349	45.5718	96.557	43.3082	26.4057	48.9263
Esox lucius	Northern Pike	Esociformes	HIF4A	HEL_HIF1AL2.1.2	3.36968	10.3331	20.6729	0.458028	0.213652	5.78636	0.120546	7.29577	0.869727	4.08966	2.03103
Gadus morhua	Atlantic cod	Gadiformes	HIF1Aa	KGM_HIF1A.1.2	30.7825	41.7086	27.075	6.81977	24.2924	38.4383	3.11605	27.3978	20.8899	10.6962	17.3204
Gadus morhua	Atlantic cod	Gadiformes	HIF2Aa	KGM_EPAS1.1.1	31.3762	6.63882	2.9608	2.51004	0.687052	1.29449	2.35968	5.68555	2.13765	0.856083	0.721169
Gadus morhua	Atlantic cod	Gadiformes	HIF3A	KGM_LOC101165163.1.1	21.8809	32.2438	27.0352	16.9752	31.673	28.4363	19.6264	24.1378	22.0318	22.8918	22.4648
Lepisosteus oculatus	Spotted Gar	Lepisosteiformes	HIF1A	BLO_HIF1A.2.2	2.66824	1.70162	2.01673	1.74933	1.98142	1.65958	1.99972	1.95441	2.15587	1.67823	2.20402
Lepisosteus oculatus	Spotted Gar	Lepisosteiformes	HIF2A	BLO_EPAS1.2.2	76.9746	42.7887	61.7558	24.5149	26.4143	12.9027	4.35206	71.143	7.7123	2.47449	14.9103
Lepisosteus oculatus	Spotted Gar	Lepisosteiformes	HIF3A	BLO_HIF1A.1.2	31.9808	5.67586	31.0756	3.8536	18.104	9.87765	37.9273	48.6368	6.93224	1.40045	21.9143
Lepisosteus oculatus	Spotted Gar	Lepisosteiformes	HIF4A	BLO_EPAS1.1.2	4.27556	4.9272	26.0352	3.24337	0.403076	3.51514	3.63376	7.58609	0.418043	0.0800356	0.574496
Oncorhynchus mykiss	Rainbow trout	Salmoniformes	HIF1Aa_s1	D2OM_LOC100194569.2.2	27.0776	60.049	106.421	17.6297	57.4923	44.2253	27.3722	39.9768	NA	44.1889	NA
Oncorhynchus mykiss	Rainbow trout	Salmoniformes	HIF1Aa_s2	D2OM_LOC100553565.1.1	17.7959	23.7777	18.1083	9.83319	26.5205	11.6466	4.59012	14.889	NA	33.4684	NA
Oncorhynchus mykiss	Rainbow trout	Salmoniformes	HIF2Aa_s1	D2OM_LOC100692104.1.11	14.1686	15.9618	11.7272	5.96061	8.27543	5.91511	5.6271	7.88357	NA	7.86307	NA
Oncorhynchus mykiss	Rainbow trout	Salmoniformes	HIF2Aa_s2	D2OM_LOC101485294.1.1	5.72099	12.34	3.10094	2.19701	1.98301	1.7474	0.807144	1.68297	NA	1.25481	NA
Oncorhynchus mykiss	Rainbow trout	Salmoniformes	HIF3A_s1	D2OM_HIF1A.3.4	8.40633	27.1766	10.2973	4.70751	18.2998	23.6954	4.88483	9.85996	NA	15.7669	NA
Oncorhynchus mykiss	Rainbow trout	Salmoniformes	HIF3A_s2	D2OM_HIF1A.1.4	4.27395	10.9325	6.48905	1.98938	6.77434	5.62651	2.80858	4.37105	NA	16.4795	NA
Oncorhynchus mykiss	Rainbow trout	Salmoniformes	HIF4A	D2OM_HIF1AL2.1.1	0.260389	5.09075	0.239127	0.0796286	0.125777	8.4309	0.0554887	0.546748	NA	0.208921	NA
Oryzias latipes	Medaka	Beloniformes	HIF1Aa	LOL_LOC101174474.1.1	36.312	73.8581	121.604	16.9357	34.7497	54.0781	14.1901	33.0798	51.0701	19.3077	33.2801
Oryzias latipes	Medaka	Beloniformes	HIF2Aa	LOL_LOC101172602.1.1	15.6055	36.9265	94.4804	25.5095	9.8726	5.45631	3.88653	11.7951	4.44439	2.66516	16.6557
Oryzias latipes	Medaka	Beloniformes	HIF3A	LOL_LOC101165163.2.3	16.8949	49.2226	22.813	55.9263	22.6149	32.8361	9.22291	28.7515	26.9081	19.5116	37.247
Osteoglossum bicirrhosum	Silver Arowana	Osteoglossiformes	HIF1A	COB_LOC100305068.1.1	48.7591	85.2941	119.521	20.3687	48.3023	59.0128	9.42992	34.2377	45.5173	13.9848	NA
Osteoglossum bicirrhosum	Silver Arowana	Osteoglossiformes	HIF2A	COB_EPAS1B.1.1	33.0889	140.163	33.6641	12.0695	13.6067	5.30776	2.38564	5.86331	5.2518	0.500076	NA
Osteoglossum bicirrhosum	Silver Arowana	Osteoglossiformes	HIF3A	COB_LOC101072961.1.1.1	23.2363	100.627	93.6294	31.8348	20.5989	34.7864	22.3346	32.1306	23.1905	5.17233	NA
Osteoglossum bicirrhosum	Silver Arowana	Osteoglossiformes	HIF4A	COB_EPAS1.1.1	0.259605	47.3693	0.187783	0.0641689	0.0629131	0.120673	0	0.0394247	0.845905	0.0321539	NA
Pangasianodon hypophthalmus	Panga	Siluriformes	HIF1Aa	GPH_HIF-1A.1.1	6.19717	0.201602	9.24923	0.0975128	0.213252	0.557802	0	1.34587	2.58934	2.4891	7.61409
Pangasianodon hypophthalmus	Panga	Siluriformes	HIF1Ab	GPH_LOC100305068.2.2	107.554	122.564	97.9484	30.6482	122.04	89.9122	12.4936	79.6181	96.2216	21.5037	55.9039
Pangasianodon hypophthalmus	Panga	Siluriformes	HIF2Aa	GPH_LOC100304992.1.2	21.3728	72.033	143.249	20.6999	11.6684	19.9854	2.86174	36.1301	26.4183	2.61055	9.55366
Pangasianodon hypophthalmus	Panga	Siluriformes	HIF2Ab	GPH_HIF1AL2.1.1	11.975	49.6372	4.21422	5.142	20.3392	7.329	3.0917	12.791	10.1214	1.72483	11.8523
Pangasianodon hypophthalmus	Panga	Siluriformes	HIF3A	GPH_LOC100304653.1.1	29.8384	42.482	15.6167	22.3376	36.045	41.1483	10.7405	29.2021	60.2614	11.9663	43.7824
Pangasianodon hypophthalmus	Panga	Siluriformes	HIF4A	GPH_HIF1AL2.1.1	0.289384	14.3335	2.64954	3.37807	0.704233	28.0179	0.112585	7.27683	2.86708	0.33118	1.93066
Perca fluviatilis	European perch	Perciformes	HIF1Aa	MPF_LOC101162908.1.1	14.6508	55.0377	67.1212	14.6439	24.7593	52.3024	11.828	19.4829	21.8993	9.67547	14.0435
Perca fluviatilis	European perch	Perciformes	HIF2Aa	MPF_LOC101486512.2.3	24.8734	250.272	15.9846	18.6979	9.32322	14.6519	0.899597	16.0651	8.93622	1.2907	4.44589
Perca fluviatilis	European perch	Perciformes	HIF3A	MPF_LOC100700408.1.1	63.6542	184.14	87.6147	82.9232	66.7178	40.344	59.8564	144.774	49.5958	1.82219	62.4348
Plecoglossus altivelis	Ayu sweetfish	Osmeriformes	HIF1Aa	ZPA_HIF1A.2.3	26.3868	174.946	100.188	64.1592	84.0148	7.84842	61.5147	29.2534	10.998	42.3275	NA
Thymallus thymallus	Grayling	Salmoniformes	HIF2Ab	ITT_LOC100695204.1.1	0.298376	7.73831	0	0	10.684	0.422245	0	0.109736	0.308079	1.60177	0
Plecoglossus altivelis	Ayu sweetfish	Osmeriformes	HIF2Aa	ZPA_EPAS1.1.1	63.3708	883.495	69.1728	29.7852	13.3511	7.56816	31.3888	8.0207	6.33384	18.3982	NA
Plecoglossus altivelis	Ayu sweetfish	Osmeriformes	HIF3A	ZPA_HIF1A.1.3	14.4452	47.8233	24.294	4.34754	22.2316	4.50925	20.7437	18.0095	5.0735	2.56626	NA
Salmo trutta	Brown trout	Salmoniformes	HIF1Aa_s1	NST_HIF-1A.2.3	40.8354	68.092	94.3883	19.3887	51.2558	60.8747	8.79574	21.1267	56.6611	46.2735	23.43
Salmo trutta	Brown trout	Salmoniformes	HIF1Aa_s2	NST_HIF-1A.1.3	7.51492	11.7547	12.1184	3.76718	5.02405	10.1715	2.62143	5.52451	21.3375	3.7064	6.78262
Salmo trutta	Brown trout	Salmoniformes	HIF2Aa_s1	NST_LOC100566973.3.7	28.786	115.9	37.2174	17.6027	12.3059	8.91932	1.98856	5.32515	29.1217	4.53542	1.98713
Salmo trutta	Brown trout	Salmoniformes	HIF2Aa_s2	NST_LOC101474290.1.1	3.46459	22.7569	21.6604	2.44683	0.944382	1.19087	0.283622	0.326872	7.15145	0.702707	0.37301
Salmo trutta	Brown trout	Salmoniformes	HIF3A_s1	NST_LOC101475944.1.1	10.0833	33.6457	13.1725	16.014	16.3679	21.2464	6.7484	10.8638	13.8926	15.8079	54.8447
Salmo trutta	Brown trout	Salmoniformes	HIF3A_s2	NST_contig_058171	5.48341	16.8914	6.81329	4.83709	13.3834	16.2225	3.4591	3.70584	9.20173	5.3112	42.39
Salmo trutta	Brown trout	Salmoniformes	HIF4A	NST_HIF1AL2.1.1	0.616527	8.93614	2.68118	0.756913	0.591688	4.35661	0.268412	2.1845	1.96951	3.37628	1.17109
Salvelinus fontinalis	Brook trout	Salmoniformes	HIF1Aa_s1	QSF_HIF-1A.1.1	40.3785	74.0631	197.156	23.651	56.9842	58.969	7.91507	16.343	58.9237	67.048	25.7335
Salvelinus fontinalis	Brook trout	Salmoniformes	HIF1Aa_s2	QSF_HIF1A.3.4	3.44216	10.7362	8.08454	5.6399	2.41654	1.0817	0.34895	1.1533	4.21069	2.61066	3.15617
Salvelinus fontinalis	Brook trout	Salmoniformes	HIF2Aa_s1	QSF_EPAS1.2.3	17.0347	110.031	21.6618	25.6499	2.14817	7.73822	1.05964	4.12023	11.3372	2.34127	2.15767
Salvelinus fontinalis	Brook trout	Salmoniformes	HIF2Aa_s2	QSF_LOC100704770.1.1	8.11964	47.5532	10.3546	13.1514	0.672729	2.80471	0.386239	1.77688	7.1253	1.47794	0.58532
Salvelinus fontinalis	Brook trout	Salmoniformes	HIF3A_s1	QSF_LOC101465129.2.3	14.5156	56.1777	17.998	26.5127	15.2467	25.9532	5.58948	8.91165	22.8132	19.2943	72.0408
Salvelinus fontinalis	Brook trout	Salmoniformes	HIF3A_s2	QSF_LOC101475967.2.2	5.52327	21.7673	7.91317	14.141	4.16429	8.90334	0.853883	3.61813	6.77868	3.6805	15.2556
Salvelinus fontinalis	Brook trout	Salmoniformes	HIF4A	QSF_LOC101485147.1.1	0.238209	5.24277	3.92474	0.370558	0.933913	1.40395	0.0736531	0.24967	0.350824	0.612259	1.43927
Thymallus thymallus	Grayling	Salmoniformes	HIF1Aa_s1	ITT_HIF1A.4.6	71.9449	105.743	187.077	31.9515	49.9548	76.9562	35.2381	63.9723	28.2367	11.6448	16.9194
Thymallus thymallus	Grayling	Salmoniformes	HIF1Aa_s2	ITT_HIF1A.1.6	17.831	42.4803	74.4058	29.4864	35.6614	36.416	15.5026	22.6879	19.4855	15.0679	11.0357
Thymallus thymallus	Grayling	Salmoniformes	HIF2Aa_s1	ITT_EPAS1B.1.2	20.9449	343.849	24.1996	58.8339	14.8662	11.6344	6.14488	15.1363	5.61585	3.17875	3.63498
Thymallus thymallus	Grayling	Salmoniformes	HIF2Aa_s2	ITT_EPAS1B.2.2	11.5606	108.47	1.72473	10.3409	1.3078	3.09209	0.994205	2.8272	4.03453	0.815748	0.574023
Thymallus thymallus	Grayling	Salmoniformes	HIF3A_s1	ITT_LOC100703563.1.1	24.4043	45.4959	21.1958	12.2964	20.7662	24.9651	113.17	82.3719	27.3812	27.9654	19.4741
Thymallus thymallus	Grayling	Salmoniformes	HIF3A_s2	ITT_HIF1A.5.6	7.70977	19.4661	10.049	4.66565	7.20907	9.26521	24.6296	17.1345	6.10846	0.886891	27.4667
Umbra pygmae	Eastern mudminnow	Esociformes	HIF1Aa	YUP_HIF-1A.1.1	73.7859	80.4902	73.3122	15.543	92.5815	82.873	28.0606	111.018	149.484	53.9868	NA
Umbra pygmae	Eastern mudminnow	Esociformes	HIF2Aa	YUP_EPAS1B.1.1	25.3281	77.1458	51.4197	25.7685	5.38495	4.99315	2.45033	5.01085	33.6594	3.02088	NA
Umbra pygmae	Eastern mudminnow	Esociformes	HIF3A	YUP_HIF1A.1.1	41.8248	47.2335	52.9095	37.3268	44.4424	37.9526	211.954	54.2832	29.9028	24.1317	NA
Umbra pygmae	Eastern mudminnow	Esociformes	HIF4A	YUP_HIF1AL2.1.1	4.28372	21.3848	37.439	2.83906	1.83261	23.3303	2.01117	17.8072	2.14526	2.96516	NA
